# Supplementary material for: Lung Transcriptomics during Protective Ventilatory Support in Sepsis-Induced Acute Lung Injury
Source: PLoS One. 2015 Jul 6;10(7):e0132296. doi: 10.1371/journal.pone.0132296 (PMC4492998; doi:10.1371/journal.pone.0132296)
Supplement: S1 Table — (XLS) [file pone.0132296.s004.xls]

## Sheet: Hoja1
Table S1. Significant probe sets in the microarray-based differential gene expression analysis comparing experimental sepsis groups with a common control (NA) group.
		SS		SLVT		SHVT
Probe_set ID	Gene_Symbol	Fold Change	False Discovery Rate	Fold Change	False Discovery Rate	Fold Change	False Discovery Rate
1390907_at	LOC691170	-2.1	0.05	-1.8	0.05	-1.9	0.05
1367940_at	Cxcr7	4.7	0.04	4.3	0.05	7	0.05
1386869_at	Actg2	-5.8	0.05	-9.1	0.05	-4.8	0.05
1395886_at	Actr3	2.7	0.05	2.8	0.05	2	0.05
1393060_at	Adamtsl2	2.2	0.05	2.1	0.05	4.7	0.03
1379326_at	RGD1305679	2.3	0.04	2.2	0.05	2.1	0.05
1386718_at	Akr1c19	-3.7	0.05	-2.8	0.05	-3.9	0.05
1387022_at	Aldh1a1	-4.4	0.05	-4	0.05	-4.4	0.05
1369672_at	Alox5ap	5.6	0.04	4.2	0.05	5.7	0.05
1388924_at	Angptl4	8.7	0.04	4.3	0.05	13.3	0.01
1387100_at	Aqp3	7	0.04	4.8	0.05	10.7	0.05
1368469_at	Aqp5	-5.7	0	-5.2	0.05	-6.4	0.05
1368621_at	Aqp9	4.6	0.05	5.4	0.04	5.4	0.05
1383164_at	---	-4.6	0.05	-3.8	0.05	-5	0.05
1393437_at	---	-3.1	0.05	-3.1	0.05	-4	0.05
1370510_a_at	Arntl	2.8	0.05	2.5	0.05	2.3	0.05
1378875_a_at	Dhx16 /// Ier3 /// Mrps18b /// RGD1303066 /// RT1-149 /// RT1-N2 /// RT1-N3 /// RT1-O /// RT1-S2 /// RT1-S3 /// RT1-T24-1	-1.9	0.05	-2.2	0.05	-1.7	0.05
1385253_at	RGD1304610_predicted	-1.8	0	-1.8	0.05	-2	0.05
1387321_at	Atp1b4	-1.9	0.05	-2	0.05	-1.7	0.05
1396279_at	Atp6ap2	2.4	0.04	2.6	0.05	2	0.05
1388690_at	Brms1l_predicted	-3.1	0.05	-3.4	0.05	-4.1	0.05
1392547_at	MGC105649	4.5	0.05	4.6	0.05	5.2	0.05
1376657_at	Cadm1	-5.9	0.05	-5	0.05	-3.4	0.05
1384132_at	Cadm1	-4.1	0.05	-3.1	0.05	-2.8	0.05
1393603_at	Camp	5.6	0.05	7.9	0.03	9.4	0.05
1379465_at	LOC311134	-2.5	0.05	-2.8	0.05	-3.3	0.05
1370083_at	Ccr1	10.1	0.05	7.2	0.03	8.4	0.05
1368490_at	Cd14	4.8	0.05	3	0.05	9.9	0.01
1393917_at	Cd163_predicted	3.9	0.05	3.3	0.04	4.8	0.05
1374061_at	Cd302	1.7	0.05	2.5	0.04	2.6	0.05
1367689_a_at	Cd36	3.2	0.04	5.2	0.05	2.6	0.04
1374747_at	Pftk1_predicted	-1.7	0.05	-2	0.05	-1.7	0.05
1376491_a_at	Cdk9	3	0.05	2.3	0.05	2.1	0.05
1387391_at	Cdkn1a	3	0.05	2.6	0.04	3.7	0.05
1388674_at	Cdkn1a	3.5	0.05	2.7	0.05	4.7	0.03
1370371_a_at	Ceacam1 /// Ceacam10	14.6	0.04	13.2	0.03	15	0.05
1387087_at	Cebpb	4.2	0.04	3.1	0.05	4.9	0.05
1368813_at	Cebpd	13.4	0.04	8.9	0.03	9.7	0.05
1387343_at	Cebpd	3.6	0.04	3.1	0.05	4	0.05
1393411_at	Cfp	3.2	0.04	2.3	0.05	2.4	0.05
1380063_at	Ch25h	6.9	0.04	10.2	0.04	20.5	0.05
1387956_s_at	Cklf	3.2	0.04	5	0.04	2.4	0.04
1387984_at	Cklf	2.9	0.04	5.1	0.04	2.4	0.05
1395853_at	Clca3_predicted	-7.3	0.05	-6.8	0.05	-15	0.05
1376711_at	Cldn11	-10.5	0.05	-7	0.05	-6.6	0.05
1397773_at	Cldn18	-2	0.05	-2.3	0.05	-2	0.05
1370254_at	Clic5	-1.8	0.05	-1.8	0.05	-2	0.05
1370927_at	Col12a1	-2.9	0.05	-3.9	0.05	-3.2	0.05
1376105_at	Col14a1_predicted	-4.5	0.05	-3.9	0.05	-4.2	0.05
1388939_at	Col15a1	-4.2	0.05	-4.5	0.05	-2.5	0.05
1379345_at	Col15a1	-3.9	0.05	-3.3	0.05	-2.6	0.05
1384276_at	LOC363458	-3.7	0.05	-5.5	0.05	-2.6	0.03
1367782_at	Cox6a2	3.7	0.04	5.3	0.05	3.6	0.05
1391830_at	Cpne8_predicted	2.6	0.05	2.3	0.05	3.5	0.05
1382622_at	Cst7_predicted	5.6	0.05	3.2	0.05	5.7	0.05
1384778_at	Ctrc	2.4	0.05	3.2	0.05	3.8	0.05
1370244_at	Ctsl	1.7	0.05	2.4	0.05	2	0.05
1369697_at	Il8rb	12.5	0.05	6.2	0.03	11.2	0.03
1398710_at	Cyp2u1	-2.2	0.05	-2	0.05	-2.5	0.05
1387874_at	Dbp	-7.9	0.05	-5	0.05	-9.7	0.05
1371615_at	Dgat2	2.6	0.04	2	0.05	3.5	0.02
1391045_at	Dgat2	3.1	0.04	2.4	0.05	4.2	0.05
1370328_at	Dkk3	-1.8	0.05	-1.9	0.05	-1.7	0.05
1369151_at	Dlk1	5.4	0.04	2.9	0.05	3.8	0.05
1388998_at	Epb4.9_predicted	-1.7	0.05	-2	0.05	-1.7	0.05
1378269_at	LOC685664	-2	0.05	-2.3	0.05	-2.7	0.05
1374805_at	Dscc1	-2.3	0.05	-2.5	0.05	-2.4	0.05
1391453_at	Ebi3	12.7	0.04	9	0.05	19.9	0.05
1393335_at	Egfl6	-3.4	0.05	-5.9	0.05	-4.5	0.05
1393433_at	Egflam	-3.4	0.05	-2.6	0.05	-2.3	0.05
1391338_at	---	-1.8	0.05	-1.7	0.05	-2.2	0.05
1383936_at	---	4.4	0.04	2.6	0.04	5	0.01
1381311_at	Emr1	6.9	0.04	4.7	0.02	6.8	0.05
1392083_at	LOC299907	-3	0.05	-2.1	0.05	-2.1	0.05
1385555_at	Fam101a	-2.2	0.05	-2	0.05	-2.5	0.05
1389533_at	Fbln2	-2.7	0.05	-3.2	0.05	-3	0.05
1367866_at	Fbln5	-7.9	0.05	-5.3	0.05	-5.4	0.05
1380937_at	---	-2.6	0.05	-3.3	0.05	-2.7	0.05
1389783_s_at	RGD1311906	-1.9	0.05	-2.4	0.05	-2.2	0.05
1380611_at	Fkbp5	2.1	0.05	2	0.05	2	0.05
1378057_at	Flrt3_predicted	-6.2	0.05	-3.8	0.05	-7	0.05
1382638_at	Flrt3_predicted	-3.3	0.05	-2.6	0.05	-3.4	0.05
1374726_at	Fndc1	-4.1	0.05	-3	0.05	-3.5	0.05
1372614_at	RGD1311849_predicted	-2.4	0.05	-2.4	0.05	-2.1	0.05
1390348_at	Folr2_predicted	2.5	0.04	3.8	0.05	2.5	0.05
1375043_at	Fos	3.7	0.05	5.3	0.05	10.3	0.05
1373615_at	Frzb	5.2	0	4.2	0.05	7.6	0.05
1375961_at	Frzb	4.8	0.04	5.2	0.04	8.5	0.05
1385190_at	---	-2.9	0.05	-3.9	0.05	-5.9	0.05
1372011_at	---	1.8	0.04	1.7	0.05	2	0.05
1382351_at	Gem_predicted	1.8	0.05	3	0.05	6.2	0.03
1369497_at	LOC24906	5.2	0.04	10.3	0.02	8.3	0.05
1368030_at	Gnai3	2.3	0.05	2.8	0.05	3.1	0.05
1384004_at	Gpr158_predicted	-3.5	0.05	-2.9	0.05	-3.7	0.05
1376828_at	Gprc5a	-2.7	0.05	-3.5	0.05	-2	0.04
1378163_at	Grem2_predicted	-2.1	0.05	-2.4	0.05	-1.9	0.05
1388189_at	Grm3	-1.9	0.05	-2	0.05	-2.3	0.05
1393672_at	Hmcn1_predicted	-15.8	0.05	-8.5	0.05	-5.2	0.05
1370148_at	Hp	5.7	0.05	5.1	0.02	5.8	0.05
1373480_at	Hspa12a_predicted	-2.7	0.05	-2.4	0.05	-2.2	0.05
1387028_a_at	Id1	2	0.04	1.8	0.05	1.7	0.05
1372389_at	Ier2	2.5	0.04	1.9	0.05	3.1	0.05
1367696_at	Ifitm2	2.7	0.04	2.5	0.05	3.1	0.05
1387995_a_at	Ifitm3	2.2	0.05	1.9	0.05	2.6	0.05
1373839_at	Nope_predicted	-3	0.05	-3	0.05	-2.8	0.05
1390715_at	Igfbpl1_predicted	-1.6	0.05	-1.9	0.05	-2.2	0.05
1371170_a_at	Il1a	6.1	0.04	10.6	0.05	8.8	0.05
1398256_at	Il1b	6.8	0.04	4.2	0.05	7	0.05
1387180_at	Il1r2	28.4	0.04	19.6	0.02	32.2	0.05
1373140_at	---	3.4	0.04	2.3	0.05	3.8	0.05
1383489_at	---	6	0.04	3.3	0.05	5	0.05
1385354_at	RGD1564327_predicted	-2.2	0.05	-2.7	0.05	-2.3	0.05
1383398_at	RGD1564327_predicted	-6.1	0.05	-5.1	0.05	-4.2	0.05
1388046_at	Itgam	5	0.04	3.8	0.05	5.4	0.05
1369144_a_at	Kcnd3	-2.4	0.05	-2.3	0.05	-2.2	0.05
1379510_at	---	-2.2	0.05	-2.5	0.05	-2	0.05
1395142_at	---	-1.8	0.05	-1.9	0.05	-2.1	0.05
1391063_at	Kif23_predicted	-2.6	0.05	-2.4	0.05	-3.2	0.05
1370538_at	Lama3	-2.7	0.05	-3.4	0.05	-2.6	0.05
1370136_at	Lbr	3.7	0.05	2.4	0.05	2.3	0.05
1370138_at	Lef1	-3	0.05	-4	0.05	-2.7	0.05
1383419_at	Lhfpl3	-5.8	0.05	-4.8	0.05	-5	0.05
1370493_a_at	Lilrb3 /// LOC683446 /// LOC683463 /// LOC690948 /// LOC690955 /// RGD1562625_predicted	7.3	0.04	5.5	0.05	7.3	0.05
1370682_at	Lilrb3	4.6	0.04	3.4	0.05	4.4	0.05
1387992_at	Lilrb3	5.6	0.05	3.9	0.05	4.7	0.05
1397492_at	Lmo7	-3.3	0.05	-3.3	0.05	-2.4	0.05
1373765_at	---	-2.1	0.05	-2.7	0.05	-2	0.05
1380559_at	---	5.8	0.04	3.8	0.05	3.9	0.05
1391989_at	---	4.1	0.05	2.6	0.05	3	0.05
1390878_at	LOC681309	-2.7	0.05	-2.6	0.05	-2.2	0.05
1385585_at	---	-7.6	0.05	-3.7	0.05	-6.6	0.05
1391450_at	Loxl2_predicted	-4.8	0.05	-3.9	0.05	-2.5	0.05
1367996_a_at	Lphn1	-2.2	0.05	-2.4	0.05	-2	0.05
1368964_at	Lrrn3	-4.3	0.05	-3.6	0.05	-5	0.05
1370119_at	Atp6v1g2 /// B3galt4 /// Cdsn /// Col11a2 /// Daxx /// Ddr1 /// Gtf2h4 /// Hcr /// Ke2 /// LOC682408 /// Lst1 /// Ltb /// Phf1 /// Pou5f1 /// Psors1c2 /// Rab2l /// RT1-A1 /// RT1-A2 /// RT1-A3 /// RT1-Aw2 /// RT1-CE1 /// RT1-CE10 /// RT1-CE11 /// RT1-CE12 /// RT1-CE13 /// RT1-CE14 /// RT1-CE15 /// RT1-CE16 /// RT1-CE2 /// RT1-CE3 /// RT1-CE4 /// RT1-CE5 /// RT1-CE7 /// RT1-Cl /// RT1-DOa /// RT1…	4.4	0.05	4.2	0.05	3.8	0.05
1371940_at	LOC362587	-3.6	0.05	-3.2	0.05	-2.3	0.05
1367744_at	Maged2	-2.7	0.05	-2	0.05	-2.1	0.05
1375983_at	Mamdc2	-14.1	0.05	-6.9	0.05	-8.3	0.05
1369393_at	Map3k8	4.5	0.04	5.6	0.05	14	0.05
1376255_at	Map4k1_predicted	4.1	0.04	2.3	0.05	3	0.05
1380682_at	Mex3b	-3.8	0.05	-3.4	0.05	-4.7	0.05
1371700_at	Mfap4	-3	0.05	-4.3	0.05	-4.4	0.05
1384478_at	Mllt3	-2.2	0.05	-1.8	0.05	-2.7	0.05
1387735_at	Mmp8	11.4	0.04	7.2	0.03	10.1	0.05
1371237_a_at	Mt1a	8.1	0.05	7.1	0.04	24.2	0.01
1388267_a_at	Mt1a	6	0.04	8.3	0.05	7.5	0.05
1388271_at	Mt2A	24.6	0.05	14.5	0.02	43.6	0.02
1370158_at	Myh10	-1.9	0.05	-3.9	0.05	-1.8	0.02
1371947_at	Ndn	-3.5	0.05	-3.1	0.05	-2.9	0.05
1383794_at	RGD1311080_predicted	-4.5	0.05	-3.7	0.05	-5.5	0.05
1368120_at	Nell1	-6.9	0	-6.9	0.05	-7.6	0.05
1375040_at	Nfe2	4.9	0.04	3.1	0.05	5.5	0.03
1368488_at	Nfil3	4	0.04	4.5	0.04	8.5	0.03
1378032_at	Nfkbiz_predicted	4.1	0.05	4.9	0.05	12.6	0.04
1368883_at	Nov	4.3	0.04	3	0.05	3.4	0.05
1391059_at	Npw	-2.1	0.05	-2.4	0.05	-3.1	0.05
1370816_at	Nr1d1	-13.2	0	-9.4	0.05	-8.7	0.05
1370541_at	Nr1d2	-5	0.05	-4.4	0.05	-4	0.05
1390430_at	---	-5.7	0.05	-4.9	0.05	-4.3	0.05
1371412_a_at	Nrep	-15.5	0.05	-4.7	0.05	-4.7	0.05
1370570_at	Nrp1	-2.8	0.05	-3.9	0.05	-3.6	0.05
1397246_at	Ntrk2	-2.8	0.05	-2.5	0.05	-2.9	0.05
1367919_at	Nup210	-2.7	0.05	-3.2	0.05	-2.5	0.05
1388454_at	LOC690789 /// RGD1562933_predicted	-1.7	0.05	-1.8	0.05	-1.8	0.05
1371924_at	Olfml3_predicted	-9.8	0.05	-8.2	0.05	-7.1	0.05
1368731_at	Orm1	43.8	0.04	122.2	0.02	63.8	0.05
1387239_a_at	Padi4	5.7	0.04	3.7	0.05	5.9	0.05
1390912_at	LOC678810 /// Pcp4l1	-2.6	0.05	-2.3	0.05	-2.4	0.05
1386913_at	Pdpn	-2.2	0.05	-2.8	0.05	-1.8	0.05
1378745_at	Per3	-6	0.05	-4.9	0.05	-4	0.05
1372423_at	Perp_predicted	-2.5	0.05	-2	0.05	-2.7	0.05
1387422_at	Pglyrp1	18.3	0.04	12.9	0.03	21	0.05
1382303_at	Phactr1	-6.5	0.05	-6	0.05	-4	0.05
1369719_at	Phex	-7.5	0.05	-3.4	0.05	-3.7	0.05
1367800_at	Plat	4.5	0.04	2.7	0.05	6.8	0.03
1373175_at	RGD1308734	2.2	0.05	3	0.05	3.5	0.05
1376762_at	Plekha1	-2	0.05	-1.7	0.05	-1.9	0.05
1370334_at	Plekhb1	-2.5	0.05	-2.6	0.05	-3.1	0.05
1387795_at	Pola2	-2.7	0.05	-2.2	0.05	-2.6	0.05
1373911_at	Postn_predicted	-4.9	0.05	-4.7	0.05	-4.9	0.05
1369961_at	Ppap2a	4.5	0.05	3.3	0.05	5.1	0.05
1395410_at	Ppp2r3a	-2	0.05	-1.8	0.05	-1.8	0.05
1379369_at	Prickle1	-3.1	0.05	-2.7	0.05	-2.4	0.05
1383426_at	Pstpip1_predicted	2.3	0.05	2.3	0.05	2.8	0.05
1390217_at	Garnl1	-2.6	0.05	-2.9	0.05	-2.1	0.05
1387389_at	Ramp3	4.3	0.05	4.2	0.04	5	0.05
1370372_at	Rasd2	-5.1	0.05	-4	0.05	-4.3	0.05
1387581_at	Pamci	-1.9	0.05	-1.8	0.05	-2.7	0.05
1370791_at	RatNP-3b	9.7	0.05	8.4	0.02	11.2	0.05
1374181_at	Rbmx	-1.8	0.05	-1.7	0.05	-1.7	0.05
1368238_at	Reg3b	152.1	0.04	182.8	0.02	110.4	0.05
1370631_at	Reg3g	62.2	0.04	56.9	0.02	38.4	0.05
1387930_at	Reg3a	55.9	0.04	64.8	0.02	61.7	0.05
1377802_at	RGD1566399_predicted	-1.8	0.05	-1.9	0.05	-1.7	0.05
1379517_at	---	-3	0.05	-2.9	0.05	-2.3	0.05
1368373_at	Rgs7	-4.4	0.05	-2.5	0.05	-4	0.05
1383726_at	RGD1309360	-1.8	0.05	-1.9	0.05	-1.7	0.05
1369958_at	Rhob	2.5	0	2.1	0.05	3.1	0.05
1373514_at	LOC688296	-1.7	0.05	-1.7	0.05	-2.1	0.05
1374337_at	---	-1.8	0.05	-1.9	0.05	-2	0.05
1368494_at	S100a8	7.1	0.04	6.9	0.04	6.9	0.05
1387125_at	S100a9	4.2	0.04	3.7	0.03	3.8	0.05
1392647_at	LOC687992	29.2	0.04	37.9	0.02	45.5	0.05
1378629_at	Satb1	-3.1	0.05	-3.7	0.05	-2.2	0.05
1370973_at	Scn7a	-18.7	0.05	-7	0.05	-6	0.05
1368224_at	Serpina3n	64.8	0.04	22.6	0.03	61.1	0.05
1377034_at	Serpinb1a	5.5	0.04	4.8	0.04	6.4	0.05
1380346_at	Serpinb1a	13.5	0.04	11.7	0.03	15.7	0.05
1372254_at	Serping1	2.5	0.04	1.7	0.05	3.1	0.03
1389779_at	Sh2d4a	-2.5	0.05	-2.3	0.05	-2.7	0.05
1373521_at	Sh3tc2	-3.1	0.05	-2.8	0.05	-3.4	0.05
1368596_at	Snf1lk	2.1	0.05	1.9	0.05	2.8	0.05
1368227_at	Slc28a2	5	0.04	5	0.03	5.9	0.05
1387970_at	Slc38a5	-3.7	0.05	-3.6	0.05	-3.5	0.05
1370115_at	Slc7a10	-1.9	0.05	-1.8	0.05	-1.9	0.05
1388880_at	---	-2	0.05	-2	0.05	-2.5	0.05
1382685_at	Slit2	-2.4	0.05	-2	0.05	-2.1	0.05
1395986_at	Slit2	-4.2	0.05	-4.6	0.05	-2.7	0.05
1393041_at	Smc2	-3.1	0.05	-2.2	0.05	-2.5	0.05
1394627_at	Snx19_predicted	-2.3	0.05	-3.8	0.05	-3.5	0.05
1389193_at	Sorcs2_predicted	-2.2	0.05	-3	0.05	-2	0.05
1382291_at	---	-2.4	0.05	-3.6	0.05	-3.8	0.05
1388791_at	RGD1309930	-2	0.05	-1.8	0.05	-2.3	0.05
1374168_at	---	-2.4	0.05	-2.2	0.05	-2.3	0.05
1373000_at	Srpx2_predicted	-8.3	0.05	-4.4	0.05	-4.9	0.05
1384111_at	Stat1 /// Stat4	-1.8	0.05	-1.9	0.05	-1.8	0.05
1379719_at	---	-2.9	0.05	-2.6	0.05	-3.1	0.05
1387945_at	---	-2.4	0.05	-2.1	0.05	-2.8	0.05
1379318_at	---	-3	0.05	-3.3	0.05	-5.6	0.05
1392644_s_at	LOC498662	-3.5	0.05	-4.1	0.05	-4.2	0.05
1390819_at	Tef	-4.4	0.05	-3.2	0.05	-4.3	0.05
1384202_at	Tesc	2	0.05	2.1	0.05	1.9	0.05
1370228_at	Srprb /// Trf	5.1	0	4.6	0.03	7.5	0.05
1374338_at	RGD1562059_predicted	-2.8	0.05	-2.8	0.05	-3	0.05
1367712_at	Timp1	12.2	0.04	7.7	0.03	14.7	0.05
1384946_at	---	2.7	0.05	3.4	0.05	3.5	0.05
1392280_at	Tlr2	3.2	0.05	2.9	0.05	4.6	0.05
1383680_at	Tmem132a	-2.2	0.05	-2.7	0.05	-1.9	0.05
1382222_at	Tmem163	-2.5	0.05	-2.1	0.05	-2.3	0.05
1373161_at	Tmem98	-2.3	0.05	-2.5	0.05	-2	0.05
1373329_at	Tmprss2	-2.4	0.05	-2.8	0.05	-2.2	0.05
1373401_at	Tnc	-10.8	0.05	-17.4	0.05	-9.1	0.05
1391384_at	Tnf	11.6	0.04	8.2	0.03	23.7	0.03
1376562_at	RGD1561817_predicted	-3.3	0.05	-3.3	0.05	-2.7	0.05
1388906_at	---	-3.1	0.05	-3.4	0.05	-2.9	0.05
1388145_at	Tnxa	-4	0.05	-5.4	0.05	-2.9	0.05
1370249_at	Tspo	3.5	0.04	3.1	0.04	3.7	0.05
1378416_at	Ttc8_predicted	-2.1	0.05	-2.4	0.05	-2.7	0.05
1372691_at	Upp1	3.7	0.04	3.3	0.02	4.6	0.05
1389271_at	Vasn	-2.5	0.05	-2.7	0.05	-2.7	0.05
1373596_at	RGD1310423	-2	0.05	-2.5	0.05	-2	0.05
1398645_at	---	-5.1	0.05	-4.5	0.05	-4.1	0.05
1368428_at	Xpnpep2	-2.6	0.05	-3	0.05	-2.1	0.05
1381902_at	Zfp292	-2.4	0.05	-2.1	0.05	-2.1	0.05
1370470_at	Np4 /// RatNP-3b	2.7	0.05	2.5	0.05	3	0.05
1372326_at	Slc2a3	8.8	0.04	5.1	0.03	17.3	0.01
1372727_at	---	3.3	0.04	2.6	0.05	4.5	0.03
1373049_at	RGD1562136_predicted	1.7	0.05	2.1	0.05	1.7	0.05
1374610_at	---	1.9	0.04	2.1	0.05	2.7	0.05
1376871_at	LOC680910 /// LOC681196 /// LOC685030 /// LOC685048 /// LOC685111 /// LOC685305 /// LOC686848 /// LOC686899 /// RGD1559588_predicted /// RGD1559677_predicted /// RGD1561143_predicted /// RGD1562525_predicted /// RGD1563400_predicted /// RGD1566006_predicted	4.4	0.05	4.7	0.05	5.2	0.05
1377092_at	---	5.3	0.04	3.3	0.04	11.2	0.01
1378001_at	---	2.7	0.04	2.3	0.04	2.5	0.05
1379716_at	Cd163_predicted	3.5	0.05	3.5	0.04	4.8	0.05
1385925_at	---	2.8	0.05	2.4	0.05	3.1	0.05
1391977_at	---	3.8	0.05	8.7	0.04	7.5	0.05
1392272_at	LOC680919	4.8	0.04	3.2	0.03	3.9	0.05
1372006_at	Loxl2_predicted	-4.6	0.05	-3.6	0.05	-2.3	0.05
1372696_at	---	-2.6	0.05	-2.2	0.05	-2.8	0.05
1373055_at	---	-1.9	0.05	-2.2	0.05	-1.9	0.05
1373110_at	---	-2	0.05	-1.8	0.05	-2.1	0.05
1374089_at	---	-8.6	0.05	-6.7	0.05	-4.4	0.05
1374106_at	---	-2.3	0.05	-2.4	0.05	-1.8	0.05
1374241_at	---	-2.5	0.05	-2.7	0.05	-2.2	0.05
1374246_at	---	-1.9	0.05	-4.1	0.05	-1.9	0.01
1374350_at	---	-2.4	0.05	-2.9	0.05	-2	0.05
1374709_at	---	-5	0.05	-3.5	0.05	-4.2	0.05
1374817_at	---	-5.1	0.05	-4.1	0.05	-3.3	0.05
1375223_at	---	-7.4	0.05	-7.6	0.05	-5.6	0.05
1375266_at	---	-1.7	0.05	-2.5	0.05	-2	0.05
1376341_at	Ankrd12_predicted	-2	0.05	-1.9	0.05	-2.2	0.05
1376344_at	---	-2.2	0.05	-2.5	0.05	-2.3	0.05
1376617_at	---	-3.3	0.05	-8.4	0.05	-3	0.03
1376747_at	---	-2.9	0.05	-3.3	0.05	-3.1	0.05
1376774_at	Exoc4	-1.8	0.05	-1.7	0.05	-1.7	0.05
1376829_at	---	-2.3	0.05	-2.2	0.05	-2.4	0.05
1377237_at	---	-2	0.05	-2.2	0.05	-1.9	0.05
1377462_at	---	-2.1	0.05	-2.6	0.05	-1.7	0.05
1377495_at	---	-1.8	0.05	-1.8	0.05	-1.7	0.05
1381975_at	---	-3.5	0.05	-3.4	0.05	-4.9	0.05
1384008_at	---	-1.8	0.05	-2.1	0.05	-1.9	0.05
1388479_at	---	-3.6	0.05	-3.3	0.05	-2.9	0.05
1388561_at	---	-2.8	0.05	-2.8	0.05	-2.5	0.05
1388702_at	---	-1.6	0.05	-2	0.05	-2.1	0.05
1389654_at	Pls1_predicted	-2.4	0.05	-2.9	0.05	-2.4	0.05
1389697_at	---	-2	0.05	-2.3	0.05	-2.5	0.05
1390153_at	---	-6.3	0.05	-4.3	0.05	-6.2	0.05
1390601_at	---	-2.8	0.05	-2.6	0.05	-2.2	0.05
1393766_at	---	-2	0.05	-2.4	0.05	-2.4	0.05
1398406_at	---	-2.4	0.05	-2.6	0.05	-2.3	0.05
1377814_at	---	-1.9	0.05	-2.5	0.05	-2	0.05
1378063_at	---	-5.5	0.05	-3	0.05	-4.4	0.05
1378205_at	---	-2.3	0.05	-2.4	0.05	-2.4	0.05
1378292_at	---	-4	0.05	-5.1	0.05	-4.8	0.05
1378462_at	---	-2.5	0.05	-3	0.05	-2.8	0.05
1378472_at	Unc5d_predicted	-3.5	0.05	-3.5	0.05	-3.6	0.05
1378556_at	---	-3	0.05	-2.6	0.05	-2.9	0.05
1378623_at	---	-2.1	0.05	-2.1	0.05	-2.5	0.05
1378890_at	---	-1.6	0.05	-1.9	0.05	-1.8	0.05
1378942_at	---	-2.8	0.05	-2.7	0.05	-3.4	0.05
1379382_at	---	-5.8	0.05	-6	0.05	-3.3	0.05
1379710_at	---	-2.5	0.05	-2.9	0.05	-2.5	0.05
1379738_at	---	-3.3	0.05	-3.1	0.05	-3.4	0.05
1380180_at	---	-4.8	0	-5.1	0.05	-3.2	0.05
1380312_at	---	-2.1	0.05	-1.7	0.05	-2.1	0.05
1380326_at	---	-1.8	0.05	-1.7	0.05	-1.8	0.05
1380347_at	---	-4.4	0.05	-3.8	0.05	-4.2	0.05
1380376_at	---	-4.4	0.05	-3.3	0.05	-2.7	0.05
1380388_at	---	-2.1	0.05	-2.1	0.05	-1.8	0.05
1381058_at	---	-3.1	0.05	-2.7	0.05	-2.7	0.05
1381080_at	---	-1.7	0.05	-1.9	0.05	-1.9	0.05
1381619_at	---	-2.2	0.05	-2.1	0.05	-2	0.05
1382432_at	---	-2.4	0.05	-2	0.05	2.3	0.01
1382833_at	---	-2.2	0.05	-2.2	0.05	-2	0.05
1383258_at	RGD1310587	-1.8	0.05	-2.3	0.05	-1.8	0.05
1383557_at	---	-2.3	0.05	-2.7	0.05	-2.9	0.05
1383637_at	---	-2.6	0.05	-2.3	0.05	-2.4	0.05
1383669_at	---	-1.9	0.05	-2	0.05	-2	0.05
1383801_at	---	-2.5	0.05	-2.3	0.05	-2.6	0.05
1383869_at	---	-2.9	0.05	-2.5	0.05	-2.1	0.05
1384294_at	---	-3	0.05	-2.5	0.05	-2.5	0.05
1385082_at	---	-2.8	0.05	-2	0.05	-3.1	0.05
1385773_at	---	-2.1	0.05	-2.2	0.05	-2.6	0.05
1391447_at	---	-3.2	0.05	-2.3	0.05	-4.4	0.05
1392842_at	---	-2	0.05	-2.7	0.05	-2.6	0.05
1392863_at	Flrt3_predicted	-5.4	0.05	-3.5	0.05	-7.5	0.05
1392911_at	---	-2.1	0.05	-1.9	0.05	-1.9	0.05
1393314_at	---	-3.1	0.05	-3.3	0.05	-3.1	0.05
1393356_at	---	-2.8	0.05	-3.4	0.05	-2	0.05
1394448_at	---	-3.4	0.05	-4	0.05	-2.8	0.05
1395052_at	---	-3.1	0.05	-4.3	0.05	-3	0.05
1395294_at	---	-2.3	0.05	-2.2	0.05	-3	0.05
1395456_at	---	-2.5	0.05	-2.2	0.05	-2.3	0.05
1396773_at	---	-3.3	0.05	-3.7	0.05	-2.9	0.05
1397167_at	---	-2.3	0.05	-3	0.05	-2.7	0.05
1397554_at	---	-3.2	0.05	-2.9	0.05	-3	0.05
1372492_at	Cldn10_predicted	1.9	0.04	2.9	0.03	---	---
1367700_at	Fmod	-2.1	0.05	-3.5	0.05	---	---
1398250_at	Acot1	8	0.05	7.5	0.05	---	---
1392952_at	Acsf2	-2	0.05	-2.2	0.05	---	---
1373151_at	RGD1560177_predicted	-2.2	0.05	-2	0.05	---	---
1370307_at	Agrn	-3.5	0.05	-4.2	0.05	---	---
1370864_at	Col1a1	-5	0.05	-3.7	0.05	---	---
1387854_at	Col1a2	-4.8	0.05	-5.2	0.05	---	---
1370959_at	Col3a1	-2.4	0.05	-2.2	0.05	---	---
1389966_at	Col6a3_predicted	-5	0.05	-6.2	0.05	---	---
1373351_at	Ank2	-3.3	0.05	-3.9	0.05	---	---
1373250_at	Anln	-1.6	0.05	-1.7	0.05	---	---
1386862_at	Anxa5	-1.9	0.05	-1.7	0.05	---	---
1383091_at	Appbp2	1.7	0.04	1.7	0.05	---	---
1398286_at	Csad	-2.1	0.05	-2	0.05	---	---
1379405_at	---	-2.5	0.05	-3	0.05	---	---
1377018_at	---	-3.7	0.05	-3.1	0.05	---	---
1373315_at	Arnt2	-1.9	0.05	-2.3	0.05	---	---
1389706_at	---	-2	0.05	-2.3	0.05	---	---
1381871_at	---	-2.9	0.05	-3.2	0.05	---	---
1384504_at	Magi1	-1.9	0.05	-2.6	0.05	---	---
1373256_at	Chd3	-1.8	0.05	-1.9	0.05	---	---
1388451_at	---	-4	0.05	-3.3	0.05	---	---
1375945_at	Plxdc2_predicted	-3.7	0.05	-3	0.05	---	---
1372884_at	Large_predicted	-2.7	0.05	-3.3	0.05	---	---
1374830_at	---	-3.7	0.05	-2.9	0.05	---	---
1384079_at	Eps8l1_predicted	-2.1	0.05	-1.8	0.05	---	---
1378801_at	---	-2.8	0.05	-3.9	0.05	---	---
1389115_at	Evpl_predicted	-1.9	0.05	-2	0.05	---	---
1379692_at	Cd22_predicted	1.8	0.05	1.7	0.05	---	---
1380236_at	LOC685004	-2.8	0.05	-3.2	0.05	---	---
1381798_at	Lmo7	-3.1	0.05	-3.2	0.05	---	---
1375540_at	Cdkn2aipnl	2.3	0.05	2.8	0.05	---	---
1370342_at	Kcnk2	-4.3	0.05	-3.5	0.05	---	---
1384953_at	Ptprm	-2.3	0.05	-2.2	0.05	---	---
1372294_at	Pxdn	-3.2	0.05	-2.9	0.05	---	---
1380784_at	Klhl5	-1.8	0.05	-1.9	0.05	---	---
1371518_at	Nid1	-1.8	0.05	-2.9	0.05	---	---
1378074_at	---	3.3	0.05	2.5	0.05	---	---
1395343_at	Tm9sf3	2.9	0.05	2.5	0.05	---	---
1376194_at	---	-3.3	0.05	-3.3	0.05	---	---
1378152_at	---	-2.6	0.05	-2.5	0.05	---	---
1391126_at	Ndufa12_predicted	-2	0.05	-2.1	0.05	---	---
1368404_at	Dbn1	-1.8	0.05	-2.5	0.05	---	---
1392044_at	---	-3	0.05	-3.8	0.05	---	---
1392440_at	---	-1.7	0.05	-1.8	0.05	---	---
1373807_at	Vegfa	-3.3	0.05	-3	0.05	---	---
1382868_at	Sema6a_predicted	-1.8	0.05	-1.9	0.05	---	---
1388152_at	Mtap2	-3.6	0.05	-3.2	0.05	---	---
1375053_at	---	-2.1	0.05	-2.1	0.05	---	---
1380596_at	---	-1.9	0.05	-2.2	0.05	---	---
1389150_at	---	-2.3	0.05	-2.8	0.05	---	---
1397647_at	Slc25a15	2	0.04	2.3	0.05	---	---
1390554_at	Zfp533_predicted	-2	0.05	-2.2	0.05	---	---
1387405_at	Garnl1	-1.9	0.05	-1.9	0.05	---	---
1382309_at	---	-2	0.05	-2.6	0.05	---	---
1378620_at	---	-2.2	0.05	-2.1	0.05	---	---
1384415_at	Sox7_predicted	-3	0.05	-6	0.05	---	---
1383770_at	---	-2.7	0.05	-4.3	0.05	---	---
1369008_a_at	Olfm1	-1.8	0.05	-2	0.05	---	---
1397152_at	---	-2.2	0.05	-2.5	0.05	---	---
1370355_at	Scd1	-1.8	0.05	-2.3	0.05	---	---
1372872_at	---	-1.9	0.05	-2.5	0.05	---	---
1373740_at	---	-2.6	0.05	-3.4	0.05	---	---
1382857_at	---	-2	0.05	-2.1	0.05	---	---
1381210_at	---	-2.7	0.05	-3	0.05	---	---
1374861_at	Tle2	-2.2	0.05	-2.1	0.05	---	---
1376165_at	Slc24a3	-3.6	0.05	-3.2	0.05	---	---
1383017_at	Ptprm	-2.5	0.05	-2.6	0.05	---	---
1384214_a_at	---	-2	0.05	-2	0.05	---	---
1371735_at	---	2.1	0.04	3.5	0.05	---	---
1386900_at	Serp1	1.9	0.05	2.3	0.05	---	---
1398511_at	Susd2_predicted	-2.8	0.05	-5.9	0.05	---	---
1385667_x_at	---	-2.1	0.05	-2.1	0.05	---	---
1383458_at	---	-1.8	0.05	-2.1	0.05	---	---
1397168_at	---	-2.1	0.05	-2.5	0.05	---	---
1373152_at	Prss23	-2.3	0.05	-2.4	0.05	---	---
1391841_at	---	-2.4	0.05	-2.3	0.05	---	---
1382444_at	---	-2.8	0.05	-3.4	0.05	---	---
1382820_at	---	-2.6	0.05	-2.3	0.05	---	---
1379157_at	---	-2.8	0.05	-2.6	0.05	---	---
1383498_at	---	-2.4	0.05	-2.6	0.05	---	---
1381027_at	---	-1.8	0.05	-2	0.05	---	---
1379027_at	Wwc1	-2.3	0.05	-3.1	0.05	---	---
1395359_at	---	-1.9	0.05	-2.7	0.05	---	---
1381186_at	---	-2.6	0.05	-3.3	0.05	---	---
1398479_at	Ryr3	-1.8	0.05	-1.9	0.05	---	---
1378930_a_at	---	-2.1	0.05	-1.9	0.05	---	---
1374821_at	---	-1.9	0.05	-2.2	0.05	---	---
1388452_at	Spock2_predicted	-2.1	0.05	-3.9	0.05	---	---
1380100_at	RGD1561817_predicted	-2.2	0.05	-2.2	0.05	---	---
1393456_at	---	-1.9	0.05	-1.7	0.05	---	---
1385901_at	---	-3.4	0.05	-2.7	0.05	---	---
1370896_a_at	Myh11	-3.6	0.05	-6.4	0.05	---	---
1384310_at	---	-4.9	0.05	-4.5	0.05	---	---
1385128_at	---	-2.3	0.05	-2.9	0.05	---	---
1394612_at	LOC500688	-1.9	0.05	-1.8	0.05	---	---
1389613_at	---	-3	0.05	-2.7	0.05	---	---
1383599_at	---	2.1	0.05	2.1	0.05	---	---
1384250_a_at	---	-5.2	0.05	-4.7	0.05	---	---
1393260_at	LOC360228	---	---	10.8	0.04	12	0.05
1369949_at	Bcam	---	---	-2.4	0.05	-1.8	0.05
1379536_at	Plekha6_predicted	---	---	-2.1	0.05	-2	0.05
1370960_at	Igfbp5	---	---	-5.1	0.05	-3.7	0.05
1387745_at	Cd200r1	---	---	2.4	0.05	2.9	0.05
1394820_at	---	---	---	-3.5	0.05	-2	0.05
1368676_at	Dync2h1	---	---	-3.2	0.05	-2.3	0.05
1370047_at	Enpp1	---	---	-2.3	0.05	-1.8	0.05
1387144_at	Itga1	---	---	-3	0.05	-2	0.05
1368592_at	Il1a	---	---	6.1	0.05	6.6	0.05
1392819_at	Ms4a11_predicted	---	---	2.5	0.05	2	0.05
1395928_at	---	---	---	-2.1	0.05	-2.1	0.05
1397356_at	---	---	---	-2	0.05	-2	0.05
1393458_s_at	Phf14	-1.8	0.05	---	---	-1.7	0.05
1370561_at	A3galt2	2.4	0.05	---	---	3.6	0.03
1395644_at	Abca8b_predicted	-3.2	0.05	---	---	-3.9	0.05
1370445_at	Pla1a	3.1	0.05	---	---	3.7	0.04
1370202_at	Hrasls3	-1.7	0.05	---	---	-2	0.04
1370751_at	LOC257642	3.4	0.05	---	---	---	---
1384558_at	Plac9_predicted	-4.7	0.05	---	---	-2.9	0.05
1387493_at	Akap5	-3.4	0.05	---	---	-4.4	0.05
1381996_at	---	-3.1	0.05	---	---	---	---
1373956_at	Fundc1	---	---	---	---	-2.2	0.05
1368342_at	Ampd3	2.6	0.05	---	---	4.6	0.03
1373656_at	Ppp1r3d	2.1	0.05	---	---	3.6	0.01
1389305_at	Anxa4	-1.9	0.05	---	---	-1.7	0.05
1368408_at	Grk5	2.5	0.05	---	---	---	---
1374004_at	Prepl	-2	0.05	---	---	-1.8	0.05
1373156_at	Armcx2	-3.5	0.05	---	---	-3.4	0.05
1395316_at	Mageh1	-2.9	0.05	---	---	---	---
1387432_at	Rod1	2.7	0.05	---	---	2.8	0.05
1398482_at	Bcl3	2.5	0.05	---	---	6.2	0.01
1379368_at	Bcl6_predicted	2	0.04	---	---	2.3	0.05
1383422_at	LOC362564	-2.2	0.05	---	---	-2.3	0.05
1382783_at	Blm_predicted	-1.7	0.05	---	---	-2.1	0.05
1376909_at	Rasl10a	-2	0.05	---	---	-2.4	0.05
1371763_at	RGD1309534	-2	0.05	---	---	-2.7	0.05
1390806_at	RGD1309730_predicted	-1.9	0.05	---	---	-2.1	0.04
1393015_at	RGD1310587	-2.5	0.05	---	---	-2.5	0.05
1390901_at	Igsf10	-2.2	0.05	---	---	---	---
1368156_at	Camkk1	-2	0.05	---	---	-2.9	0.04
1386888_at	Eif4ebp1	2.9	0.05	---	---	---	---
1373260_at	---	-1.9	0.05	---	---	-2.5	0.05
1395991_at	---	-2.7	0.05	---	---	-2.9	0.05
1397788_at	---	-1.8	0.05	---	---	-1.7	0.05
1370621_at	Cd247	-2.2	0.05	---	---	-2.6	0.05
1381024_at	Ppp2r1a	1.9	0.05	---	---	---	---
1387472_at	Cd3d	-2.3	0.05	---	---	-4	0.05
1388530_at	Cdc42se1	1.7	0.05	---	---	1.7	0.05
1384466_at	LOC493574	-2.1	0.05	---	---	---	---
1391279_at	Scin	-3.3	0.05	---	---	-2.9	0.05
1387896_at	Podn_predicted /// Scp2	-2	0.05	---	---	-1.9	0.05
1377829_at	Cep57	-2.2	0.05	---	---	-2.5	0.05
1379019_at	Cfp	1.7	0.04	---	---	1.9	0.05
1370054_at	Cdkn2c	-2.1	0.05	---	---	---	---
1371541_at	Mylk_predicted	-3.4	0.05	---	---	---	---
1373672_at	MGC94010	-2.7	0.05	---	---	-2.8	0.05
1368829_at	Fbn1	-5.7	0.05	---	---	---	---
1385316_at	Pvrl3_predicted	-1.6	0.05	---	---	---	---
1379653_a_at	Sh2d1a	-2.1	0.05	---	---	-2.8	0.04
1383424_at	Cmpk2	-3.4	0.05	---	---	-4	0.05
1383450_at	Cnot6	1.7	0.05	---	---	2	0.05
1379261_at	LOC687897 /// LOC691962 /// RGD1307084	-1.9	0.05	---	---	-2.3	0.04
1377523_at	LOC686314	-2.5	0.05	---	---	-3.3	0.05
1388064_a_at	Slc1a3	3.6	0.05	---	---	3	0.05
1370499_at	Klrb1a	-2.8	0.05	---	---	---	---
1374474_at	Cpne8_predicted	2.2	0.04	---	---	2.9	0.03
1368399_a_at	Pgcp	-1.7	0.05	---	---	-1.7	0.05
1376457_at	Crispld2	2.4	0.04	---	---	3.4	0.05
1386009_at	Csf3r_predicted	10.1	0.04	---	---	8	0.05
1376738_at	Ttc23	---	---	---	---	-2.4	0.05
1384063_at	Cthrc1	-2	0.05	---	---	-2.2	0.05
1367998_at	RGD1563818_predicted /// Slpi	5.9	0.05	---	---	5.4	0.03
1388725_at	Leprot	-1.8	0.05	---	---	---	---
1383194_a_at	---	-3	0.05	---	---	---	---
1395301_x_at	LOC685157	5.9	0.05	---	---	---	---
1381556_at	Ddx60	-5.5	0.05	---	---	-5.1	0.05
1377232_at	---	-4	0.05	---	---	---	---
1370398_at	Spata7	-1.8	0.05	---	---	-2.3	0.04
1373558_at	---	-2.5	0.05	---	---	---	---
1370920_at	Srpk2_predicted	-1.7	0.05	---	---	-2.2	0.05
1371731_at	RGD1566215_predicted	-2.2	0	---	---	---	---
1372308_at	---	2	0.05	---	---	2.7	0.01
1374564_at	Dtx2	1.7	0.05	---	---	2.2	0.03
1379390_at	St6galnac2	2.8	0.05	---	---	3.5	0.05
1370224_at	Stat3	2.8	0.05	---	---	3.6	0.01
1396208_at	Ggt5	2	0.05	---	---	---	---
1376265_at	Steap2	3	0.05	---	---	4.1	0.03
1386857_at	Stmn1	-2.1	0.05	---	---	-2.3	0.05
1373590_at	Stom	2.1	0.05	---	---	3.1	0.05
1370830_at	Egfr	2.2	0.04	---	---	2.3	0.02
1372317_at	Ehd1	2	0.05	---	---	2.1	0.05
1390107_at	Sytl2_predicted	-2.8	0.05	---	---	-2.6	0.05
1383974_at	Elf5_predicted	-2.3	0.05	---	---	-2.2	0.05
1372587_at	Emcn	-4.4	0.05	---	---	-3.9	0.05
1385374_at	---	-2.8	0.05	---	---	-2.2	0.05
1388666_at	Enc1	2.9	0.05	---	---	7.5	0.05
1375729_at	Epha4	-2.4	0.05	---	---	-2.3	0.05
1370051_at	Tgm1	5.7	0.05	---	---	12.6	0.01
1367857_at	Fads1	-3.3	0.05	---	---	-3.9	0.05
1369688_s_at	Ptk2b	---	---	---	---	2.4	0.05
1373223_at	---	-1.9	0.05	---	---	-1.9	0.05
1391780_at	Fam46b	-3.3	0.05	---	---	-3.5	0.05
1393134_at	Sephs1	-1.7	0.05	---	---	---	---
1372776_at	Fbxl5_predicted	2.4	0.05	---	---	2.2	0.05
1367715_at	Tnfrsf1a	2.2	0.04	---	---	2.7	0.05
1368693_at	Fgr	3.1	0.05	---	---	3	0.05
1370287_a_at	Tpm1	-2.2	0.05	---	---	-2	0.05
1367746_a_at	Flot2	2.3	0.05	---	---	2	0.05
1368052_at	Tspan8	-3	0.05	---	---	-2.9	0.04
1387084_at	Dpp4	-4	0.05	---	---	---	---
1369087_at	Flt1	2.5	0.04	---	---	2.4	0.05
1370234_at	Fn1	1.9	0.04	---	---	2.4	0.04
1395363_at	---	1.8	0.04	---	---	---	---
1383747_at	Ect2_predicted	-3	0.05	---	---	---	---
1369156_at	Frk	-2.3	0.05	---	---	-2.8	0.05
1368853_at	Vsnl1	-1.7	0.05	---	---	-1.8	0.05
1368854_at	Vsnl1	-19.7	0.05	---	---	-12.1	0.05
1370248_at	Fxyd6	-3.3	0.05	---	---	-3.2	0.05
1380828_at	Gabra1	-3.3	0.05	---	---	-3.6	0.05
1379031_at	Gca_predicted	2.5	0.05	---	---	4.1	0.01
1385472_at	Zbtb8_predicted	-3.1	0.05	---	---	-4	0.05
1374306_at	Zdhhc18	3.3	0.04	---	---	2.8	0.05
1377761_at	Gfpt2	4.1	0.04	---	---	11.3	0.05
1369959_at	Zfp36l1	1.8	0.04	---	---	2.2	0.05
1385597_at	Znf124_predicted	-1.7	0.05	---	---	-1.9	0.05
1385379_at	---	-2.2	0.05	---	---	-3	0.05
1367902_at	Gng11	-2.7	0.05	---	---	-2.3	0.04
1373773_at	Gpm6a	-5.6	0.05	---	---	-4	0.05
1370389_at	Gpm6b	-2.8	0.05	---	---	-3.3	0.05
1384432_at	---	-1.7	0.05	---	---	-1.8	0.05
1369870_at	Gpr182	3	0.05	---	---	3.6	0.02
1392664_at	Gpr182	1.9	0.05	---	---	2.1	0.03
1390571_at	Gpr4	2.4	0.05	---	---	4.9	0.01
1371696_at	Gpr56	1.9	0.05	---	---	2.9	0.01
1385605_at	Gpr84	9.8	0.05	---	---	16	0.01
1369247_at	Sp1	2.3	0.05	---	---	---	---
1390918_at	Adprhl1 /// Grtp1	-2.9	0.05	---	---	-4.3	0.04
1372297_at	Gsta4	-2.6	0.05	---	---	-2.4	0.05
1369352_at	Hipk3	2.3	0.05	---	---	2.2	0.05
1374591_at	RGD1561090_predicted	-8.6	0.05	---	---	---	---
1390421_at	RGD1310475_predicted	-2.6	0.05	---	---	-2.3	0.05
1389186_at	---	2.2	0.05	---	---	2.4	0.05
1379205_at	---	2.8	0.04	---	---	3	0.05
1372013_at	Ifitm1_predicted	1.8	0.05	---	---	1.9	0.05
1388985_at	---	3.4	0.05	---	---	---	---
1379897_at	---	2.1	0.05	---	---	2.9	0.01
1392569_at	---	-4.1	0.05	---	---	-3	0.05
1380542_at	---	1.8	0.05	---	---	1.8	0.05
1370957_at	Il6st	2.6	0.04	---	---	3.5	0.01
1371926_at	---	2	0.04	---	---	2.8	0.04
1387943_at	Defa	2.9	0.05	---	---	---	---
1395557_at	---	2.8	0.05	---	---	3.1	0.05
1379778_at	RGD1307983_predicted	-1.8	0.05	---	---	-1.7	0.05
1380336_at	Irak3_predicted	4.6	0.05	---	---	5.3	0.05
1397335_at	Sema3d	-1.8	0.05	---	---	---	---
1379252_at	---	-3.7	0.05	---	---	---	---
1387788_at	Junb	4.7	0.05	---	---	4.9	0.04
1372777_at	---	-1.8	0.05	---	---	---	---
1386770_x_at	Kcne2	-1.9	0.05	---	---	-3	0.04
1391085_at	---	-2.6	0.05	---	---	---	---
1394946_at	RGD1307525_predicted	-2.7	0.05	---	---	-2.1	0.05
1397184_at	RGD1307525_predicted	-2.6	0.05	---	---	-2.4	0.05
1375248_at	Klf2_predicted	1.7	0.04	---	---	1.7	0.05
1376569_at	Klf2_predicted	3	0.04	---	---	2.3	0.05
1386041_a_at	Klf2_predicted	4.9	0.04	---	---	3.1	0.05
1383976_at	---	-2.5	0.05	---	---	---	---
1387868_at	Lbp	3.2	0.04	---	---	3.9	0.04
1375982_at	---	-2.5	0.05	---	---	-2.4	0.05
1376886_at	---	-2.4	0.05	---	---	-2.7	0.05
1370913_at	Rsad2	-3.3	0.05	---	---	---	---
1376989_at	---	-3.1	0.05	---	---	-2.5	0.05
1377155_at	---	-1.7	0.05	---	---	-1.7	0.05
1377266_at	---	-2.4	0.05	---	---	-2.5	0.05
1372219_at	Tpm2	-2.7	0.05	---	---	---	---
1382534_at	---	-1.9	0.05	---	---	-2.2	0.05
1382134_at	Olfml1	-1.7	0.05	---	---	---	---
1373696_at	RGD1564859_predicted	-4.3	0.05	---	---	-4.9	0.04
1391302_at	---	-2.2	0.05	---	---	-1.9	0.04
1393688_at	LOC685048 /// LOC685111 /// RGD1559588_predicted /// RGD1562930_predicted	5	0.04	---	---	---	---
1374225_at	LOC500700	-1.7	0.05	---	---	-1.9	0.05
1386884_at	Htra1	-1.8	0.05	---	---	---	---
1374698_at	LOC687508	-2	0.05	---	---	-2.1	0.05
1370141_at	---	1.9	0.05	---	---	2	0.05
1386641_at	---	-11.4	0.05	---	---	-7.4	0.05
1374626_at	Lrg1	7.1	0.04	---	---	6.4	0.05
1382535_at	---	2.5	0.05	---	---	---	---
1387809_at	Map2k6	-1.7	0.05	---	---	-2	0.05
1378552_at	Map3k6_predicted	2.1	0.05	---	---	2.5	0.03
1370948_a_at	LOC294446 /// LOC681252 /// Marcks	2.9	0.05	---	---	4	0.03
1373432_at	LOC294446	1.9	0.05	---	---	1.9	0.05
1383245_at	Mbip_predicted	-2.8	0.05	---	---	-2.2	0.05
1379075_at	Mboat2	-2.1	0.05	---	---	-1.9	0.05
1392943_at	Mboat2	-2	0.05	---	---	-2.2	0.05
1371260_at	Mcpt1l3 /// Mcpt1l4 /// Mcpt2 /// RGD1562035_predicted	-1.8	0.05	---	---	-1.7	0.05
1376082_at	Evi1_predicted	-2.6	0.05	---	---	-2.3	0.05
1377273_at	---	-2.3	0.05	---	---	---	---
1385953_at	Mllt3	-3.1	0.05	---	---	-4.1	0.05
1382098_at	---	-2	0.05	---	---	-2.1	0.05
1369166_at	Mmp9	9.9	0.04	---	---	6.5	0.05
1398275_at	Mmp9	8.6	0.05	---	---	7.5	0.05
1382647_at	---	-1.8	0.05	---	---	-1.8	0.05
1392628_at	---	-1.9	0.05	---	---	-1.8	0.05
1380089_at	---	-5.2	0.05	---	---	---	---
1369202_at	Mx2	-12.6	0.05	---	---	-13.2	0.05
1374468_at	Myd88	2.3	0.05	---	---	3.1	0.03
1388298_at	Myl9	-2.7	0.05	---	---	-2.6	0.05
1385053_at	---	-3.3	0.05	---	---	-3	0.05
1376227_at	Myoz1	-2.4	0.05	---	---	-2.7	0.05
1380845_at	Naalad2_predicted	-2.5	0.05	---	---	-1.9	0.05
1391067_at	---	-4.6	0.05	---	---	-5.9	0.05
1392587_at	---	-2.1	0.05	---	---	-2.7	0.05
1374650_at	Nedd9	-2.1	0.05	---	---	-2.8	0.04
1370854_at	Nexn	-4.4	0.05	---	---	-3.1	0.05
1393743_at	---	-3.1	0.05	---	---	-3.1	0.05
1395704_at	---	-2.1	0.05	---	---	-2.4	0.05
1391222_at	N4bp1	---	---	---	---	3.7	0.05
1386935_at	Nr4a1	2.2	0.04	---	---	3	0.05
1382138_at	Nrarp	2.3	0.04	---	---	3	0.02
1382211_at	---	-4.4	0.05	---	---	---	---
1383135_at	---	-5.9	0.05	---	---	-4.7	0.05
1383614_at	Nuak2	2.2	0.05	---	---	3	0.03
1385046_at	Fam55c /// LOC682630	-1.7	0.05	---	---	-2	0.05
1371152_a_at	Oas1a	4.5	0.05	---	---	3.5	0.05
1389018_at	---	---	---	---	---	-2.6	0.05
1375056_at	---	-2.3	0	---	---	-2	0.05
1371331_at	Fstl1	-2.7	0.05	---	---	---	---
1378007_at	RGD1306148_predicted	-2.1	0.05	---	---	---	---
1396492_at	Nfam1	---	---	---	---	1.9	0.05
1389918_at	---	-3.6	0.05	---	---	-4.3	0.05
1390821_at	Pcdha1 /// Pcdha10 /// Pcdha11 /// Pcdha12 /// Pcdha13 /// Pcdha2 /// Pcdha3 /// Pcdha4 /// Pcdha5 /// Pcdha6 /// Pcdha7 /// Pcdha8 /// Pcdha9 /// Pcdhac1 /// Pcdhac2	-13.4	0.05	---	---	-4.9	0.05
1393149_at	Pcdha1 /// Pcdha10 /// Pcdha11 /// Pcdha12 /// Pcdha13 /// Pcdha2 /// Pcdha3 /// Pcdha4 /// Pcdha5 /// Pcdha6 /// Pcdha7 /// Pcdha8 /// Pcdha9 /// Pcdhac1 /// Pcdhac2	-9.5	0.05	---	---	-4.9	0.05
1370291_at	Pdlim3	-2.2	0.05	---	---	-2.1	0.05
1371646_at	Cort /// Pgd	2.2	0.05	---	---	2	0.05
1382021_at	---	2.6	0.04	---	---	3	0.05
1367733_at	Ca2	-2.2	0.05	---	---	---	---
1369244_at	Arnt	1.9	0.05	---	---	---	---
1375892_at	Elavl1_predicted	1.8	0.05	---	---	---	---
1393082_at	Ppp1r14c	-1.8	0.05	---	---	-2.4	0.05
1367814_at	Atp1b1	1.9	0.05	---	---	---	---
1370780_at	Rab31	1.9	0.05	---	---	1.9	0.05
1368163_at	Dpp4	-2.8	0.05	---	---	---	---
1374544_at	MGC112715	2.3	0.04	---	---	---	---
1370370_at	Hyal2	2.7	0.05	---	---	---	---
1377453_at	RGD1309108_predicted	-1.9	0.05	---	---	---	---
1379748_at	LOC310968	-2.9	0.05	---	---	---	---
1390943_at	RGD1359529	4.1	0.04	---	---	---	---
1369476_at	Efnb1	2.4	0.05	---	---	---	---
1390812_a_at	Rerg	-1.9	0.05	---	---	-2.1	0.05
1368423_at	Retnla	-14.4	0.05	---	---	-44	0.05
1380515_at	Bbs7	---	---	---	---	-2.3	0.05
1393952_at	Ccdc68	-3	0.05	---	---	---	---
1382439_at	Itgb6	-3.8	0.05	---	---	---	---
1388018_at	Sele	5.4	0.04	---	---	16.4	0.02
1379755_at	Plxdc2_predicted	-4.2	0.05	---	---	---	---
1377892_at	Sema3f_predicted	2	0.04	---	---	2.2	0.02
1395966_at	Kctd14_predicted	-1.9	0.05	---	---	---	---
1370057_at	Csrp1	-2	0.05	---	---	---	---
1388405_at	Ckap5	-1.8	0.05	---	---	---	---
1387893_at	C1s	---	---	---	---	2.3	0.05
1385107_at	Slc6a14	-3.2	0.05	---	---	---	---
1378131_at	RGD1560736_predicted	-2.1	0.05	---	---	-1.9	0.05
1368929_at	Nploc4	1.9	0.05	---	---	---	---
1389780_at	Tfpi	-4.5	0.05	---	---	---	---
1376757_at	LOC687536	1.9	0.04	---	---	---	---
1382960_at	---	-4.6	0.05	---	---	---	---
1369584_at	Socs3	5.4	0.05	---	---	11.3	0.01
1381757_at	RGD1309501_predicted	-2.7	0.05	---	---	---	---
1393210_at	---	-4.9	0.05	---	---	---	---
1380139_at	---	1.9	0.04	---	---	2.5	0.01
1368374_a_at	Ggt1	2.2	0.05	---	---	---	---
1387729_at	Ggt5	1.8	0.05	---	---	---	---
1389354_at	LOC365960	-1.6	0.05	---	---	---	---
1379732_at	Stx11	1.9	0.05	---	---	2.6	0.05
1368980_at	Plce1	-3.2	0.05	---	---	---	---
1395794_at	Tpm1	-1.8	0.05	---	---	---	---
1384788_at	Daglb	1.8	0.04	---	---	---	---
1384971_at	Depdc7	-2.8	0.05	---	---	---	---
1367619_at	Pgrmc1	-2.2	0.05	---	---	---	---
1375984_at	Zfhx4_predicted	---	---	---	---	-2.4	0.05
1368514_at	Maob	-2.4	0.05	---	---	---	---
1385620_at	Hsph1	3	0.04	---	---	---	---
1386162_at	Txk	-1.8	0.05	---	---	-1.7	0.05
1379971_at	Zc3h6_predicted	-3.1	0.05	---	---	---	---
1377437_at	RGD1565184_predicted /// Veph1	-2.2	0.05	---	---	-2.7	0.05
1372947_at	Pls3	-2.1	0	---	---	---	---
1376546_at	RGD1565432_predicted	-1.9	0.05	---	---	---	---
1369973_at	Xdh	2.2	0.04	---	---	2.5	0.05
1370995_at	Pou2f1	-2.1	0.05	---	---	---	---
1387870_at	Zfp36	2.6	0.05	---	---	5.5	0.01
1370072_at	Mme	-2.8	0.05	---	---	---	---
1392405_at	Tfdp2	-2	0.05	---	---	---	---
1379967_at	Zfp367	-1.8	0.05	---	---	-2.3	0.05
1396742_at	Ranbp5_predicted	2	0.05	---	---	---	---
1392899_at	Prc1_predicted	-1.7	0.05	---	---	---	---
1379444_at	---	-4.2	0.05	---	---	---	---
1385047_x_at	LOC685048 /// LOC685111 /// RGD1559588_predicted /// RGD1562930_predicted	3.9	0.04	---	---	---	---
1373035_at	---	3.3	0.04	---	---	7	0.02
1370133_at	Rgs19	2.2	0.05	---	---	---	---
1375473_at	---	3.3	0.05	---	---	2.7	0.01
1376109_at	---	2	0.05	---	---	2.5	0.05
1377844_at	Zadh1	-1.9	0.05	---	---	---	---
1377671_at	---	4	0.04	---	---	7.5	0.02
1391530_a_at	Oxsm	-2	0.05	---	---	---	---
1380037_at	---	1.9	0.04	---	---	2.5	0.03
1379693_at	Robo2	-4.9	0.05	---	---	---	---
1393235_at	---	2.1	0.04	---	---	2.2	0.03
1394993_at	---	2	0.05	---	---	---	---
1373942_at	---	-2.1	0.05	---	---	-2.4	0.05
1383453_at	Olfml1	-4.1	0.05	---	---	---	---
1386296_at	Sept8_predicted	-2.8	0.05	---	---	---	---
1370665_at	Hyou1	2.2	0.05	---	---	---	---
1383855_at	Degs2	---	---	---	---	2.8	0.05
1382580_at	---	-1.9	0.05	---	---	---	---
1376242_at	---	-2	0.05	---	---	---	---
1379272_at	Paip1_predicted	-2.4	0.05	---	---	---	---
1376708_at	LOC680422	-1.7	0.05	---	---	---	---
1389748_at	---	-3.2	0.05	---	---	-3.2	0.05
1372390_at	Apeg3	-3.6	0.05	---	---	---	---
1390656_at	---	-2	0.05	---	---	-1.8	0.05
1378094_at	---	-2.4	0.05	---	---	-3.3	0.05
1381181_at	---	---	---	---	---	2.8	0.05
1369638_at	Eef2k	---	---	---	---	-2.6	0.05
1369248_a_at	Birc4	1.8	0.05	---	---	---	---
1384509_s_at	Pcdh17_predicted	---	---	---	---	-3.8	0.05
1379597_at	---	-2.6	0.05	---	---	-1.9	0.05
1377968_at	---	-2.6	0.05	---	---	---	---
1388632_at	Rab6b_predicted	-2.4	0.05	---	---	---	---
1368279_at	Mllt3	---	---	---	---	-1.8	0.05
1389688_at	---	-2.2	0.05	---	---	---	---
1382229_at	---	-4.4	0.05	---	---	-4.1	0.05
1385213_at	Epsti1	---	---	---	---	-2	0.05
1381089_at	---	-3.9	0.05	---	---	---	---
1384081_at	---	-7.9	0.05	---	---	-7	0.05
1385049_at	---	-1.8	0.05	---	---	---	---
1398524_at	---	-2.2	0.05	---	---	---	---
1368223_at	Adamts1	---	---	---	---	4.1	0.05
1397765_at	---	-2	0.05	---	---	-2.4	0.05
1381989_at	---	-1.7	0.05	---	---	---	---
1388211_s_at	Acot1 /// Acot2	3	0.05	---	---	---	---
1386065_at	Ankrd57	---	---	---	---	4.6	0.05
1370895_at	Col5a2	-3.4	0.05	---	---	---	---
1373463_at	---	-5.9	0.05	---	---	---	---
1390937_at	RGD1309051	---	---	---	---	-2.2	0.05
1371108_a_at	Atp1a1	2.6	0.05	---	---	---	---
1390738_at	Bst2	-1.8	0.05	---	---	---	---
1393454_at	Pcdh17_predicted	---	---	---	---	-3.2	0.05
1369649_at	Cacna2d1	-2.4	0.05	---	---	---	---
1382162_at	---	---	---	---	---	-2.3	0.05
1376702_at	Mlc1_predicted	3.9	0.04	---	---	---	---
1393817_at	---	---	---	---	---	-2.6	0.05
1385139_at	LOC500118	-2.3	0.05	---	---	---	---
1381014_at	Ifi44	---	---	---	---	-2.9	0.05
1385058_at	Cldn8	-4.2	0.05	---	---	---	---
1391812_at	---	-5.4	0.05	---	---	---	---
1372693_at	Hnrnpa1	-1.9	0.05	---	---	---	---
1372110_at	---	-4.8	0.05	---	---	---	---
1376749_at	Ogn	-11.1	0.05	---	---	---	---
1387207_at	Gja5	2	0.05	---	---	---	---
1371014_at	Plcb1	-3.6	0.05	---	---	---	---
1369931_at	Pkm2	2.3	0.05	---	---	---	---
1372870_at	Kdelr3_predicted	---	---	---	---	-1.7	0.05
1393309_at	LOC503192	-1.9	0.05	---	---	---	---
1391553_at	---	---	---	---	---	-2.5	0.05
1376800_at	---	---	---	---	---	-2.4	0.05
1373642_at	---	-2.4	0.05	---	---	---	---
1398866_at	Magi3	-2.7	0.05	---	---	---	---
1397666_at	---	2	0.04	---	---	---	---
1375667_at	---	1.9	0.05	---	---	---	---
1369774_at	Cnga4	---	---	---	---	2.5	0.05
1378111_at	---	-4.2	0.05	---	---	---	---
1376831_at	Fam64a	-1.7	0.05	---	---	---	---
1376619_at	RGD1561090_predicted	-5.6	0.05	---	---	---	---
1387927_a_at	Olfm1	-2.1	0.05	---	---	---	---
1398453_at	LOC498957	-1.9	0.05	---	---	---	---
1391616_at	---	---	---	---	---	-1.8	0.05
1389957_at	Ttc3_predicted	---	---	---	---	-2.3	0.05
1387914_at	Cyp27a1	---	---	---	---	-2.7	0.05
1373153_at	---	---	---	---	---	-1.9	0.05
1394849_at	Zbtb20_predicted	---	---	---	---	-2.2	0.05
1398392_at	---	-2.2	0.05	---	---	---	---
1385983_at	---	-4	0.05	---	---	---	---
1383659_a_at	---	-2	0.05	---	---	---	---
1372527_at	Rtn2	-2.3	0.05	---	---	---	---
1380976_at	---	-2.4	0.05	---	---	---	---
1369177_at	Pi4k2a	---	---	---	---	2	0.05
1377950_at	RGD1309362	---	---	---	---	-3.6	0.05
1389118_s_at	---	---	---	---	---	-2.9	0.04
1381402_at	---	---	---	---	---	-1.8	0.05
1390457_at	---	---	---	---	---	-2.3	0.05
1375187_at	---	---	---	---	---	3.2	0.03
1372286_at	Tspan6	---	---	---	---	-2	0.04
1372680_at	Leng4_predicted	---	---	---	---	2.5	0.05
1378569_at	---	---	---	---	---	-3.8	0.05
1391648_at	Dscr6_predicted	---	---	---	---	-4.8	0.05
1371017_at	---	---	---	---	---	-2.1	0.05
1382163_at	Gata3	---	---	-3.1	0.05	---	---
1383151_at	Akap9	---	---	-2.1	0.05	---	---
1376629_at	---	---	---	-1.9	0.05	---	---
1380525_at	Arse	---	---	-3.8	0.05	---	---
1382330_at	Ddef2_predicted	---	---	-2.7	0.05	---	---
1392492_at	---	---	---	-3.1	0.05	---	---
1368485_at	Avil	---	---	-3.5	0.05	---	---
1376878_at	RGD1559896_predicted	---	---	-2.6	0.05	---	---
1370219_at	Cyba	---	---	2.6	0.05	---	---
1379580_at	Chd6_predicted	---	---	-2.2	0.05	---	---
1381048_at	---	---	---	-2.5	0.05	---	---
1375966_at	Mmrn2_predicted	---	---	-2.6	0.05	---	---
1371429_at	Dag1	---	---	-2.2	0.05	---	---
1374519_at	Dock7	---	---	-2.3	0.05	---	---
1371354_at	Tnnc1	---	---	5.3	0.05	---	---
1398598_at	Dst_predicted	---	---	-2.6	0.05	---	---
1395361_at	Dut	---	---	-2	0.05	---	---
1392012_at	---	---	---	-4.9	0.05	---	---
1380168_at	Etv4_predicted	---	---	-2	0.05	---	---
1371624_at	Zc3h7b_predicted	---	---	-2.1	0.05	---	---
1370382_at	RT1-Db1	---	---	-3	0.05	---	---
1389394_at	---	---	---	-2.4	0.05	---	---
1389328_at	Sf3a1_predicted	---	---	-2.3	0.05	---	---
1393585_at	---	---	---	-3	0.05	---	---
1379324_at	---	---	---	-2.1	0.05	---	---
1376715_at	Cbara1	---	---	-2.3	0.05	---	---
1382276_at	Ssh1	---	---	-3.4	0.05	---	---
1379578_at	Zbtb20_predicted	---	---	-3.1	0.05	---	---
1398565_at	---	---	---	-2.2	0.05	---	---
1381577_at	---	---	---	-2.1	0.05	---	---
1370925_at	Atp9b	---	---	-2.7	0.05	---	---
1374728_at	---	---	---	-2.3	0.05	---	---
1384605_at	---	---	---	-3.9	0.05	---	---
1373941_at	Yeats2	---	---	-3.1	0.05	---	---
1379811_at	---	---	---	-2.9	0.05	---	---
1392105_at	---	---	---	-2.3	0.05	---	---
1378972_at	RGD1308329_predicted	---	---	-2.6	0.05	---	---
1396714_at	---	---	---	3.1	0.05	---	---
1394375_x_at	Bcl6b	---	---	---	---	2.3	0.05
1371863_at	Pgs1	---	---	---	---	2.1	0.03
1387079_at	Gucy1a3	---	---	---	---	-1.7	0.05
1392107_at	Sbno2	4	0.05	---	---	5.5	0.01
1391585_at	LOC690164	---	---	---	---	-1.7	0.04
1395630_at	Adcy9_predicted	-1.7	0.05	-2	0.05	-1.8	0.05
1388274_at	Bmyc	---	---	---	---	-1.8	0.05
1387209_at	Sec16b	-1.7	0.05	---	---	-1.7	0.05
1374625_at	Hes6	---	---	---	---	-2.3	0.05
1391946_at	Selp	9.4	0.05	---	---	31.9	0
1367657_at	Btg1	---	---	---	---	1.7	0.05
1371974_at	Phyhd1	---	---	---	---	2.9	0.05
1371813_at	Hirip3	---	---	---	---	-2	0.05
1372213_at	LOC500300	---	---	---	---	3.4	0.05
1369006_at	Hk2	---	---	---	---	1.7	0.05
1390927_at	LOC654482	---	---	---	---	-2.6	0.04
1372417_at	Sertad1	2.2	0.05	---	---	2.1	0.05
1384542_at	---	-3.3	0.05	-3.4	0.05	-3.5	0.05
1392816_at	RGD1311164_predicted	---	---	---	---	-2	0.04
1376198_at	Asam	3.3	0.05	---	---	3	0.01
1385978_at	---	-1.7	0.05	-1.7	0.05	-1.9	0.05
1386275_at	---	-1.7	0.05	-1.8	0.05	-2.2	0.05
1383850_at	LOC690000	---	---	---	---	-2	0.05
1384173_at	Skap1	-2.3	0.05	---	---	-2.9	0.05
1374478_at	RGD1305347_predicted	---	---	---	---	-1.7	0.05
1369993_at	Camk2g	-1.7	0.05	-1.9	0.05	-2	0.05
1382185_at	C1qtnf2	---	---	---	---	-3.4	0.05
1369954_at	Idh1	---	---	---	---	-1.8	0.04
1381603_at	LOC502684	---	---	---	---	-1.7	0.04
1373984_at	Slc39a14_predicted	8.9	0.05	---	---	12.4	0.02
1376709_at	Slc39a8	2.9	0.05	---	---	3.5	0.05
1390165_at	Prdm15_predicted	---	---	---	---	-1.8	0.05
1396144_at	RGD1561817_predicted	-1.7	0.05	-1.7	0.05	-1.7	0.05
1387480_at	Notch2	1.7	0.05	---	---	---	---
1387189_at	Slc22a3	---	---	---	---	3.9	0.03
1376618_at	---	---	---	---	---	2.4	0.05
1384476_at	Cmah	1.8	0.05	---	---	---	---
1385602_at	RGD1306233_predicted	---	---	---	---	-1.7	0.04
1398265_at	Abcc9	-1.7	0.05	-1.9	0.05	---	---
1390255_at	Ablim3	-2.3	0.05	-2.6	0.05	---	---
1370898_at	Snn	-1.6	0.05	---	---	-1.7	0.05
1388602_at	Cfd	3.8	0.05	4.3	0.02	2.5	0.05
1393250_at	---	4.3	0.05	---	---	7.7	0.03
1382474_at	Col13a1	-1.9	0.05	-3.5	0.05	---	---
1370173_at	Sod2	7.4	0.05	---	---	10.1	0.03
1368833_at	Camk2d	---	---	---	---	-1.7	0.05
1382813_at	RGD1310810	---	---	---	---	-2.9	0.05
1384544_at	Pon3	---	---	---	---	-1.9	0.04
1376684_at	Dlg7_predicted	-1.7	0.05	---	---	-1.7	0.05
1377576_at	Ppa2_predicted	---	---	---	---	-1.7	0.05
1383494_at	Srbd1	-1.7	0.05	---	---	-1.8	0.05
1390109_at	---	1.7	0.05	1.8	0.05	---	---
1375531_at	Lrig3	---	---	---	---	-2	0.05
1389581_at	Il33	---	---	---	---	-3.7	0.04
1369625_at	Aqp1	1.6	0.05	1.7	0.05	---	---
1387651_at	Aqp1	1.9	0.05	2.1	0.05	---	---
1387178_a_at	Cbs	---	---	---	---	2.7	0.05
1388859_at	Cby1	---	---	---	---	-2.3	0.04
1369319_at	Arl6ip5	2.2	0.05	3.2	0.03	---	---
1374403_at	Efnb1	1.8	0.05	---	---	1.7	0.02
1387316_at	Cxcl1	12.2	0.05	32	0.04	56.9	0.05
1368760_at	Cxcl2	10.7	0.05	63.1	0.03	104.6	0.05
1384797_at	RGD1309871_predicted	2.4	0.05	2.2	0.05	---	---
1374768_at	Ccdc65	---	---	---	---	-2.4	0.05
1379071_at	B4galt2_predicted	1.7	0.05	1.7	0.05	---	---
1369733_at	Ctnnb1	2.9	0.05	---	---	---	---
1381441_at	LOC687813	1.7	0.05	---	---	---	---
1389764_at	Dmap1	-1.7	0.05	-1.7	0.05	---	---
1394200_at	Hspa2	-2.7	0.05	-3.1	0.05	---	---
1378948_at	RGD1306164_predicted	1.7	0.05	1.7	0.05	---	---
1371478_at	RGD1307752	1.7	0.05	1.8	0.05	---	---
1388589_at	Dot1l_predicted	-1.7	0.05	-1.9	0.05	1.7	0.01
1372310_at	Isoc1	---	---	---	---	-1.7	0.05
1368147_at	Dusp1	10.5	0.05	7.5	0.04	8.2	0.05
1388082_at	Dusp4	1.7	0.05	1.7	0.05	1.7	0.05
1377869_at	Ccrn4lb	---	---	---	---	7.4	0.01
1376770_at	Efhd1	-1.7	0.05	-2	0.05	-1.7	0.05
1368645_at	Ptpn1	---	---	---	---	4.1	0.01
1390403_at	Fam43a	2.3	0.05	---	---	4.1	0.02
1396541_at	Jmjd1c	---	---	---	---	2.8	0.05
1379780_at	RGD1306939	2.9	0.05	---	---	4.2	0.03
1389528_s_at	Jun	---	---	---	---	2.5	0.01
1368271_a_at	Fabp4	4.4	0.05	16.3	0.02	---	---
1377719_a_at	---	1.6	0.05	2.1	0.05	---	---
1398425_at	Fam110b	-1.8	0.05	-1.8	0.05	-2	0.05
1368393_at	C1qr1	---	---	---	---	2.3	0.03
1392731_at	Tnfrsf1b	4.2	0.05	---	---	4.6	0.05
1377655_at	Fgf12	-1.6	0.05	---	---	-1.7	0.05
1389801_at	Fgfr4	-5.6	0.05	---	---	-3.9	0.05
1371079_at	Fcgr2b	4.3	0.05	4.7	0.05	5.3	0.05
1389364_at	Ndfip2_predicted	1.6	0.05	1.7	0.05	---	---
1389107_at	Cgnl1	-2.1	0.05	-2.2	0.05	---	---
1387763_at	Rab27a	3.9	0.05	3.7	0.05	---	---
1374568_at	RGD1309492_predicted	-1.7	0.05	-2	0.05	---	---
1377902_a_at	Rad52_predicted	---	---	---	---	-1.8	0.05
1382913_at	Cttnbp2	-1.7	0.05	-1.7	0.05	---	---
1380157_at	Ube2g2_predicted	2.1	0.05	---	---	2.9	0.05
1387975_at	Ugcg	2.9	0.05	---	---	5.4	0.01
1393050_at	LOC302495	---	---	---	---	1.7	0.05
1369868_at	Magt1	1.7	0.05	1.7	0.05	---	---
1398822_at	Gdi2	3.3	0.05	3	0.05	---	---
1394743_at	---	1.7	0.05	1.8	0.05	---	---
1386908_at	Glrx1	2.6	0.05	2.3	0.05	2.9	0.05
1385637_at	LOC685899	-1.6	0.05	-2	0.05	---	---
1387062_a_at	Chek1	---	---	---	---	-1.9	0.05
1387979_at	Golgb1	-1.6	0.05	-2.1	0.05	---	---
1374537_at	Chsy1_predicted	---	---	---	---	1.8	0.03
1382429_at	---	-1.7	0.05	-1.7	0.05	---	---
1397681_at	RGD1305793	1.7	0.05	---	---	1.7	0.05
1388792_at	Gadd45g	2.6	0.05	---	---	5.1	0.02
1385072_at	Galm	-2.7	0.05	---	---	-2.3	0.05
1390238_at	Clca3_predicted	---	---	---	---	-48.2	0.04
1382384_at	Rassf6	---	---	---	---	-1.7	0.05
1387361_s_at	Pgk1	1.7	0.05	1.7	0.05	---	---
1393324_at	Jam2	3.2	0.05	3	0.05	---	---
1397468_at	Hsdl2	1.6	0.05	2	0.05	---	---
1378430_at	Moxd1	---	---	---	---	2.6	0.05
1373678_at	---	---	---	---	---	2.5	0.05
1376867_at	Hspc159	---	---	---	---	2.6	0.05
1397764_at	Kctd5_predicted	-1.7	0.05	-1.7	0.05	---	---
1386191_a_at	Lhfpl2_predicted	---	---	---	---	2.1	0.05
1381575_at	Neb_predicted	-1.7	0.05	-1.8	0.05	---	---
1373650_at	Cmas	---	---	---	---	-1.7	0.04
1371916_at	MGC105753	2.5	0.05	---	---	---	---
1382561_at	---	---	---	---	---	1.7	0.05
1391439_at	---	-1.7	0.05	-2.4	0.05	---	---
1370928_at	Litaf	---	---	---	---	3.6	0.01
1374182_at	Smarcc1_predicted	-1.7	0.05	-1.7	0.05	---	---
1373310_at	---	2	0.05	---	---	3.9	0.01
1392589_at	Rfc5_predicted	---	---	---	---	-1.7	0.05
1375028_at	---	2.2	0.05	---	---	2.1	0.05
1387976_at	Slc9a3r2	---	---	---	---	-1.8	0.05
1377840_at	RGD1305202_predicted	---	---	---	---	-3.6	0.05
1393779_x_at	Sc65	-1.6	0.05	-1.7	0.05	-1.7	0.05
1381552_at	---	-1.7	0.05	-1.7	0.05	---	---
1388586_at	Synj1	1.7	0.05	---	---	1.9	0.01
1397137_at	---	---	---	---	---	-1.7	0.05
1371490_at	Hsbp1	-1.7	0.05	---	---	-1.7	0.05
1387568_at	Pirb	10.2	0.05	5.5	0.05	6.7	0.05
1375726_at	Lmo7	-1.6	0.05	-1.8	0.05	-1.7	0.05
1378397_at	---	-1.7	0.05	---	---	---	---
1378302_at	---	3	0.05	2.4	0.05	2.9	0.05
1398824_at	Tmed2	2.6	0.05	2.3	0.05	---	---
1372352_at	Armet_predicted	2.3	0.05	2.2	0.05	---	---
1380363_at	Klf7_predicted	2.7	0.05	---	---	---	---
1371771_at	LOC313641	-1.7	0.05	-2.1	0.05	-1.7	0.05
1368241_a_at	Flot1	1.7	0.05	---	---	---	---
1385767_at	LOC304000	-1.6	0.05	---	---	-1.7	0.05
1370728_at	Il13ra1	2.1	0.05	---	---	2.8	0.05
1369828_at	Csf2rb	---	---	---	---	2.3	0.05
1369897_s_at	Gnas	-1.7	0.05	-1.7	0.05	---	---
1371051_at	Grinl1a	1.7	0.05	---	---	---	---
1393563_at	Il1rap	3.5	0.05	---	---	4.7	0.05
1368134_a_at	Il4ra	2.2	0.05	---	---	4	0.01
1376920_at	LOC500013	---	---	---	---	-2.7	0.04
1398809_at	Nde1	---	---	---	---	-1.7	0.05
1382750_at	---	---	---	---	---	2.2	0.05
1372520_at	Mcl1	1.6	0.05	1.7	0.05	1.7	0.05
1394005_s_at	Med21	1.7	0.05	3	0.03	1.7	0.04
1373975_at	Inmt	5.3	0.05	---	---	4.3	0.05
1393094_at	---	-1.7	0.05	-2.4	0.05	---	---
1368200_at	Cx3cl1	---	---	---	---	5	0.05
1385959_at	Sos1	---	---	---	---	1.8	0.05
1369980_s_at	M-rip	-1.8	0.05	-2.2	0.05	-1.7	0.05
1376390_at	Ms4a11_predicted	3.6	0.05	6.1	0.05	4.6	0.05
1389246_at	B4galt1_predicted	---	---	---	---	1.9	0.01
1381399_at	LOC679570 /// LOC683675 /// LOC690840 /// RGD1560186_predicted /// RGD1561310_predicted /// Rpl37	---	---	---	---	2.1	0.01
1368171_at	Lox	---	---	---	---	3.2	0.05
1375231_a_at	Cxxc5	---	---	---	---	-3.3	0.05
1369631_at	LOC686250 /// Myo1c	-1.7	0.05	-2.2	0.05	-1.7	0.05
1370808_at	Cyb5r3	---	---	---	---	-2.4	0.05
1368990_at	Cyp1b1	---	---	---	---	4.2	0.05
1375119_at	Nedd4	-1.7	0.05	-1.8	0.05	-1.7	0.05
1372388_at	Wdr48_predicted	-1.7	0.05	-1.7	0.05	---	---
1388718_at	Tmod1	-3	0.05	---	---	---	---
1374108_at	Lrp12_predicted	---	---	---	---	1.7	0.05
1389538_at	Nfkbia	2.4	0.05	2.7	0.05	3.8	0.05
1395472_at	Lrrc17	---	---	---	---	-1.7	0.05
1398904_at	Nono	-1.7	0.05	-1.7	0.05	-1.7	0.05
1378180_at	Dctd	---	---	---	---	-1.8	0.05
1387111_at	Ddah1	---	---	---	---	1.9	0.01
1385291_a_at	Sc65	-1.7	0.05	---	---	-1.8	0.05
1370540_at	Nr1d2	-1.7	0.05	-1.7	0.05	-1.7	0.05
1376328_at	RGD1310819_predicted	---	---	-2.5	0.05	-2.1	0.05
1392837_at	LOC498912	---	---	-1.7	0.05	-1.7	0.05
1374574_at	RGD1310552_predicted	---	---	-3.3	0.05	-2.9	0.05
1368553_at	Acvrl1	---	---	-3.1	0.05	-3.1	0.05
1382629_at	Mlstd2	---	---	4.1	0.03	3.2	0.05
1398621_at	Ak7_predicted	---	---	-3.7	0.05	-3.5	0.05
1371010_at	Nkx2-1	---	---	-2.7	0.05	-2.7	0.05
1389606_at	Anapc1_predicted	---	---	-1.8	0.05	-1.7	0.05
1372190_at	Aqp4	---	---	-2.9	0.05	-2.6	0.05
1390849_at	---	4.3	0.05	3.7	0.05	6	0.05
1368477_at	Atp2a3	---	---	-3	0.05	-1.9	0.05
1397896_at	RGD1566400_predicted	---	---	---	---	-2	0.05
1387247_at	Pcsk1	2.1	0.05	2.1	0.05	3	0.05
1383601_at	---	---	---	-1.7	0.05	1.7	0.01
1375347_at	---	---	---	-2	0.05	-1.7	0.05
1384943_at	RGD1563888_predicted	---	---	2.4	0.05	3.1	0.05
1388428_at	Dtd1	---	---	---	---	-1.7	0.04
1382956_at	LOC361016	---	---	-2.6	0.05	-2.5	0.05
1376612_at	Dtwd1	---	---	---	---	-1.7	0.05
1371600_at	Pkig	-1.7	0.05	-1.7	0.05	-1.9	0.05
1368128_at	Pla2g2a	7.7	0.05	4.4	0.05	9.6	0.05
1395821_at	Cbfb	---	---	2.1	0.05	2.1	0.05
1387269_s_at	Plaur	4.6	0.05	4.6	0.05	6.1	0.05
1369815_at	Ccl3	---	---	7.4	0.05	8.2	0.05
1368124_at	Dusp5	---	---	---	---	2.4	0.04
1390000_at	Jmjd3_predicted	---	---	-2.2	0.05	2	0.01
1382865_at	Tsga14	---	---	-2.1	0.05	-2.3	0.05
1373489_at	Chaf1a	---	---	-1.7	0.05	-2	0.05
1389553_at	Clec4a3	---	---	4.5	0.05	2	0.05
1382004_at	---	---	---	-3.2	0.05	-2.5	0.05
1388965_at	Ppp2r5e_predicted	-1.7	0.05	-1.7	0.05	-1.7	0.05
1367677_at	Prdx5	3.4	0.05	3.1	0.05	3.1	0.05
1373857_at	RGD1309105_predicted	---	---	-1.8	0.05	-1.7	0.05
1368418_a_at	Cp	---	---	2.7	0.05	2.4	0.05
1369951_at	Ctrb1	---	---	-1.8	0.05	-1.9	0.05
1370633_at	Cxcl3	---	---	9.5	0.05	9.8	0.05
1371691_at	Rarres2	3	0.05	3.3	0.04	2.9	0.05
1398325_at	Tspan3	---	---	---	---	-1.7	0.05
1374224_at	Eif2ak4_predicted	---	---	-1.8	0.05	-1.7	0.05
1388623_at	Ehd1	---	---	---	---	2.3	0.03
1383496_at	RGD1560481_predicted	---	---	-1.8	0.05	-1.7	0.05
1387378_at	Fcnb	---	---	3.3	0.05	4.2	0.05
1387794_at	Fcna	---	---	2.7	0.04	2.1	0.05
1383527_at	---	---	---	-2.6	0.05	-2.7	0.05
1383247_a_at	---	---	---	-3.7	0.05	-3.2	0.05
1368627_at	Rgn	-1.7	0.05	-1.7	0.05	-1.7	0.05
1398540_at	Rgs1	2.3	0.05	8.4	0.03	4.9	0.04
1398849_at	H3f3b	---	---	1.9	0.05	2.1	0.05
1388455_at	Gng10	---	---	1.7	0.05	1.7	0.05
1380045_at	Pdp2	---	---	-1.7	0.05	-1.7	0.05
1377469_at	---	---	---	-2.2	0.05	-2.4	0.05
1372004_at	Hebp1_predicted	---	---	2.2	0.05	1.7	0.05
1379724_at	Phldb2	---	---	-1.8	0.05	-2.1	0.05
1372597_at	Mrpl14_predicted	-1.7	0.05	---	---	-1.8	0.05
1388054_a_at	Vcan	---	---	8.1	0.02	7.1	0.05
1373076_at	---	---	---	-2.2	0.05	-2.1	0.05
1386823_at	Irx5	---	---	-2.1	0.05	-2.4	0.05
1368527_at	Ptgs2	---	---	4	0.05	4	0.05
1398814_at	Rab11a	---	---	1.7	0.05	1.7	0.05
1375582_at	Zfhx4_predicted	---	---	-2.6	0.05	-2.3	0.05
1382141_at	Setdb1_predicted	---	---	-2.4	0.05	-2.1	0.05
1389340_at	---	---	---	-2.1	0.05	-1.8	0.05
1382117_at	Setd6	-1.7	0.05	-1.7	0.05	-1.7	0.05
1398647_at	---	---	---	-2.1	0.05	-2	0.05
1380472_at	LOC679368	---	---	-1.9	0.05	-1.7	0.05
1380486_at	LOC687022	---	---	-4.3	0.05	-3.5	0.05
1373500_at	Lrpprc	---	---	-1.7	0.05	-1.7	0.05
1383741_at	---	---	---	-1.7	0.05	-1.7	0.05
1384106_at	Sgms1	---	---	2.2	0.05	2.3	0.05
1374266_at	Pcdh1_predicted	---	---	-3.2	0.05	-2.3	0.05
1383330_at	---	---	---	2.5	0.05	3.3	0.05
1383698_at	Pdha1	---	---	2	0.05	1.9	0.05
1395488_at	Msh3	---	---	-1.7	0.05	-2	0.05
1377846_a_at	---	---	---	-1.9	0.05	-2.1	0.05
1370172_at	Sod2	7.4	0.05	5	0.03	7.8	0.05
1389759_at	Celsr1	---	---	-3.4	0.05	-2.1	0.05
1368896_at	Smad7	---	---	-2.2	0.05	-2	0.05
1392579_at	Obfc2a	---	---	2.9	0.05	3.6	0.05
1373832_at	Snx19_predicted	---	---	-2.1	0.05	-1.9	0.05
1368183_at	Plcg1	---	---	-1.8	0.05	-1.8	0.05
1379076_at	---	---	---	-3	0.05	-2.5	0.05
1393282_at	---	---	---	-2.8	0.05	-2.8	0.05
1394760_at	RGD1311117_predicted	---	---	-1.7	0.05	-1.7	0.05
1377994_at	---	---	---	5.1	0.02	4.4	0.05
1390533_at	RGD1310448_predicted	---	---	-1.8	0.05	-1.7	0.05
1387557_s_at	---	---	---	-1.9	0.05	-1.7	0.05
1393066_at	---	---	---	-3.1	0.05	-2.7	0.05
1388600_at	---	---	---	-1.7	0.05	-1.7	0.05
1381576_at	Pik3c2b_predicted	---	---	-3.9	0.05	-2.8	0.05
1379849_at	Thoc3_predicted	-1.7	0.05	-1.7	0.05	-1.7	0.05
1369577_at	Socs2	---	---	---	---	3.3	0.05
1376240_at	RGD1566399_predicted	---	---	-1.7	0.05	-1.7	0.05
1389346_at	Adnp	---	---	---	---	-1.8	0.05
1381906_at	Tpd52_predicted	---	---	1.8	0.05	2.1	0.05
1377556_at	---	---	---	-3.2	0.05	-2.9	0.05
1394295_at	---	-1.9	0.05	-1.7	0.05	-1.7	0.05
1390460_at	---	---	---	2	0.05	1.7	0.05
1372570_at	Usp30	---	---	-1.7	0.05	-1.7	0.05
1391089_at	RGD1309360	---	---	-2.3	0.05	-1.9	0.05
1382601_at	---	---	---	6.5	0.03	5.4	0.05
1378428_at	---	---	---	4.3	0.05	3.7	0.05
1378255_at	---	---	---	-1.7	0.05	-1.7	0.05
1368045_at	Slc31a1	---	---	1.8	0.05	1.8	0.05
1390215_at	---	---	---	-2.1	0.05	-1.9	0.05
1397238_at	---	---	---	-2.1	0.05	-2.1	0.05
1387908_at	Rasd1	---	---	3.9	0.05	6.5	0.05
1370330_at	Sipa1l1	---	---	-1.7	0.05	-1.7	0.05
1371232_a_at	Vcan	11.2	0.05	13.1	0.02	11.5	0.05
1388142_at	Vcan	6	0.05	8.3	0.04	10.9	0.05
1391571_at	---	---	---	-2.5	0.05	-2.3	0.05
1375270_at	---	---	---	-3.2	0.05	-3.1	0.05
1371494_at	---	---	---	-1.7	0.05	-1.7	0.05
1386168_at	---	---	---	1.8	0.05	1.7	0.05
1391478_at	Znf532_predicted	-1.7	0.05	-2.1	0.05	-1.7	0.05
1393354_at	---	---	---	-2	0.05	-2.1	0.05
1389019_at	---	---	---	-1.7	0.05	-1.7	0.05
1390905_at	Mast4	---	---	-1.8	0.05	1.8	0.01
1374755_at	---	---	---	-1.8	0.05	-1.7	0.05
1368776_at	Alox5	---	---	---	---	2.4	0.01
1367794_at	A2m	3.4	0.05	---	---	6.7	0.05
1373454_at	RGD1305823	---	---	---	---	-1.7	0.04
1367705_at	Glrx1	4.1	0.05	---	---	---	---
1368489_at	Fosl1	---	---	---	---	3.3	0.02
1374163_at	Anapc4	---	---	---	---	-1.7	0.05
1391923_at	---	1.7	0.05	1.9	0.05	1.8	0.05
1395855_at	Arih2_predicted	2.2	0.05	---	---	---	---
1389026_at	Ankrd42_predicted	---	---	---	---	-1.7	0.05
1394948_at	---	3.8	0.05	4.4	0.05	4.4	0.05
1397766_at	---	1.7	0.05	1.8	0.05	3.3	0.01
1379772_at	Agtrl1	---	---	---	---	-4.8	0.05
1396933_s_at	Akr1c14	-1.7	0.05	---	---	-5.5	0
1368981_at	Aqp4	---	---	---	---	-1.7	0.05
1393157_at	---	---	---	---	---	-3.5	0.05
1373247_at	---	-1.7	0.05	-2.3	0.05	-2	0.05
1379371_at	---	---	---	---	---	6.5	0.02
1369871_at	Areg	---	---	---	---	6.7	0.05
1387803_at	Ppp2r2b	-1.7	0.05	---	---	-1.7	0.05
1375009_at	Nudt14_predicted	---	---	---	---	-2	0.05
1379934_at	---	1.8	0.05	---	---	---	---
1387858_at	Ppp4r1	1.7	0.05	---	---	1.7	0.05
1397437_at	Arid5a	---	---	---	---	3.4	0.01
1368874_a_at	Mafg	2.2	0.05	---	---	---	---
1369279_at	Dhrs9	1.8	0.05	---	---	---	---
1375393_at	---	-1.7	0.05	-1.9	0.05	-1.8	0.05
1383372_at	Ptafr	2.1	0.05	---	---	2.6	0.05
1388871_at	Ash2l_predicted	---	---	---	---	-1.7	0.05
1368941_at	Ptger4	1.7	0.05	---	---	1.7	0.05
1368674_at	Pygl	2.6	0.05	---	---	3	0.05
1391693_at	Atp8b1_predicted	4.5	0.05	---	---	3.5	0.05
1371537_at	B4galt5_predicted	2.3	0.05	---	---	3.3	0.03
1376911_at	---	-2.9	0.05	-4.2	0.05	-3.4	0.05
1385627_at	Bcl3 /// Ceacam16 /// LOC686871	2.2	0.05	---	---	3.7	0
1384885_at	Tekt2	---	---	---	---	-2.5	0.05
1392322_at	Gimap7	---	---	---	---	-3.7	0.05
1371134_at	Atp2c1	---	---	---	---	1.7	0.05
1387310_at	Atp2c2	---	---	---	---	-2.1	0.05
1385462_at	Map4k2_predicted	1.6	0.05	---	---	---	---
1386994_at	Btg2	1.7	0.05	---	---	4	0.01
1386995_at	Btg2	3.9	0.05	---	---	5.4	0.05
1387184_at	Axin2	---	---	---	---	-3.7	0.05
1398373_at	B3galnt1	---	---	---	---	2	0.05
1376202_at	B3gnt1	---	---	---	---	-2.7	0.05
1381495_at	---	1.7	0.05	---	---	---	---
1393074_at	RGD1563072_predicted	-1.7	0.05	---	---	-2	0.05
1368000_at	C3	1.8	0.05	---	---	1.7	0.05
1383083_at	Banp_predicted	---	---	---	---	-1.7	0.05
1377874_at	---	-5	0.05	-4.2	0.05	-4.4	0.05
1383829_at	Bbx_predicted	---	---	---	---	-1.7	0.05
1378118_at	---	-1.7	0.05	-1.7	0.05	-1.7	0.05
1370869_at	Bcat1	---	---	---	---	7	0.01
1368118_at	Bcl10	---	---	---	---	1.8	0.05
1395173_at	Caprin1	1.8	0.05	---	---	---	---
1384917_at	Ccno	-2.9	0.05	---	---	-4.5	0.04
1379500_at	Ccdc117	1.9	0.05	---	---	---	---
1370812_at	Bcl2l1	---	---	---	---	2.3	0.03
1374906_at	Rnf113a1	-1.7	0.05	---	---	-1.7	0.05
1392851_at	Pex26	---	---	---	---	2.7	0.05
1386864_at	Pgam1	---	---	---	---	1.7	0.05
1394865_at	Rtp3	3.4	0.05	---	---	5.3	0.03
1395076_at	Runx1t1	-1.7	0.05	---	---	-1.7	0.05
1386832_a_at	Bcl6b	---	---	---	---	2.2	0.03
1379338_at	LOC683619	---	---	---	---	-3.3	0.04
1382074_at	Rnf19b	---	---	---	---	2.6	0.01
1373554_at	Spsb1_predicted	---	---	---	---	3.7	0.01
1370113_at	Birc3	---	---	---	---	8.6	0.01
1373777_at	---	---	---	---	---	10.5	0.02
1370746_at	Prkacb	1.7	0.05	---	---	---	---
1394313_at	Tnfrsf11a_predicted	---	---	---	---	5.2	0.02
1381964_at	RGD1563047_predicted	---	---	---	---	-14.2	0.04
1367948_a_at	Kdr	---	---	-3	0.05	---	---
1381942_at	Hic1_predicted	---	---	---	---	1.8	0.03
1384484_at	---	---	---	---	---	-2.9	0.05
1375900_at	Tnfrsf9	---	---	---	---	3.5	0.05
1370396_x_at	Rup2	---	---	---	---	13.4	0.05
1368546_at	Hivep2	---	---	---	---	2	0.03
1396415_at	Pigp_predicted	---	---	---	---	-1.8	0.05
1393629_at	Hlx	---	---	---	---	2.6	0.03
1388525_at	Pik3ip1	---	---	---	---	-2.5	0.04
1381630_at	RGD1563222_predicted	---	---	---	---	2	0.05
1370969_at	Hoxa5	---	---	---	---	-2.2	0.04
1384185_at	RGD1307704_predicted	---	---	---	---	1.7	0.05
1393228_at	Hpdl	---	---	---	---	2.4	0.05
1373216_at	LOC691849	---	---	---	---	-2.9	0.04
1389139_at	Ttc15	---	---	---	---	-1.8	0.05
1378252_at	Chodl_predicted	-9.5	0.05	---	---	---	---
1392848_at	Trib1	---	---	---	---	1.8	0.05
1368965_at	Slc16a3	3.3	0.05	---	---	5.3	0.05
1385252_at	Trim6	---	---	---	---	-2.2	0.05
1379631_at	Csf1	---	---	---	---	1.9	0.05
1389671_at	Trpc2	---	---	---	---	-1.8	0.05
1390443_at	RGD1563888_predicted	---	---	---	---	2.1	0.05
1373674_at	Mfap5_predicted	-13.1	0.05	---	---	---	---
1393338_at	LOC684826	---	---	---	---	-2.2	0.05
1387922_at	Crispld2	1.8	0.05	---	---	2.7	0.02
1395699_at	Riok3_predicted	---	---	---	---	2.1	0.05
1370337_at	Ctcf	---	---	---	---	-1.7	0.05
1375696_at	Ifnar1_predicted	---	---	---	---	2.7	0.05
1393027_at	RGD1305235	---	---	---	---	-1.7	0.05
1367795_at	Ifrd1	---	---	---	---	2.8	0.05
1392965_a_at	Smoc2_predicted	3.1	0.05	---	---	4.9	0.05
1375889_at	Sms	-1.7	0.05	---	---	-1.8	0.04
1372667_at	RGD1359158	---	---	---	---	-1.8	0.04
1373312_at	---	---	---	---	---	-2.5	0.05
1393367_at	Pnkp	---	---	---	---	1.8	0.05
1385391_at	Cage1	---	---	---	---	-1.7	0.05
1375026_at	LOC691455	---	---	---	---	-3.1	0.05
1397547_at	Ikbkb	---	---	---	---	1.7	0.05
1389500_at	---	---	---	---	---	1.9	0.01
1393126_at	Ubtd1	---	---	---	---	2.1	0.05
1375025_at	Camkk2	---	---	---	---	1.8	0.05
1367938_at	Ugdh	---	---	---	---	4	0.03
1370613_s_at	Ugt1a1 /// Ugt1a2 /// Ugt1a3 /// Ugt1a5 /// Ugt1a6 /// Ugt1a7 /// Ugt1a8 /// Ugt1a9	---	---	---	---	1.8	0.05
1368305_at	Casp6	---	---	---	---	-1.7	0.05
1391992_at	---	---	---	---	---	1.7	0.05
1375954_at	S100a13_predicted	---	---	---	---	-2.2	0.04
1371027_at	Cblb	---	---	---	---	2.2	0.01
1375529_at	Cbr4	---	---	---	---	-2.1	0.04
1389213_at	Vash1	---	---	---	---	2.1	0.05
1380449_at	---	---	---	---	---	-2.9	0.05
1372459_at	Vasp_predicted	---	---	---	---	1.8	0.04
1385397_at	Steap4	4.3	0.05	---	---	7	0.05
1379909_at	Gkap1	-1.7	0.05	---	---	---	---
1374730_at	Tyrobp	2.1	0.05	2.2	0.05	---	---
1371855_at	---	---	---	---	---	-2.2	0.05
1394340_at	Inpp1	---	---	---	---	-1.8	0.04
1378710_at	Ccdc67	---	---	---	---	-3.2	0.05
1383200_at	Ccdc81	---	---	---	---	-3.9	0.05
1383435_at	Scn3b	---	---	---	---	3.1	0.03
1393785_at	RGD1305311_predicted	---	---	---	---	-2.2	0.05
1379935_at	Ccl7	---	---	---	---	9.1	0.03
1368050_at	Ccnl1	---	---	---	---	3.5	0.03
1391328_at	RGD1305052_predicted	2.2	0.05	---	---	---	---
1388703_at	Esam	1.9	0.05	---	---	2.5	0.01
1383530_at	Nrip3_predicted	---	---	---	---	1.9	0.05
1370624_at	F2rl2	5.8	0.05	---	---	7.3	0.05
1396245_at	Np	1.7	0.05	1.7	0.05	---	---
1384658_at	---	---	---	---	---	2.2	0.05
1373617_at	Emp2	-2.5	0.05	-2.3	0.05	---	---
1394847_at	Syde1_predicted	---	---	---	---	2	0.01
1382774_at	---	-1.7	0.05	---	---	---	---
1369496_at	Ptpn12	---	---	---	---	2.1	0.05
1374404_at	Jun	---	---	---	---	2.5	0.05
1382094_at	---	---	---	---	---	1.7	0.01
1370177_at	PVR	---	---	---	---	4.1	0.05
1384787_at	Cd3g	---	---	---	---	-4.8	0.05
1392856_at	Serf1	-1.6	0.05	---	---	---	---
1384343_at	---	---	---	---	---	-1.7	0.05
1368938_at	Dll1	2.1	0.05	---	---	---	---
1391042_at	Mtf2	-1.7	0.05	---	---	---	---
1368911_at	Kcnj8	---	---	---	---	7.5	0.04
1385180_at	---	---	---	---	---	-1.7	0.05
1376745_at	Rabif	---	---	---	---	-1.8	0.04
1374496_at	RGD1310827	-8.7	0.05	---	---	-7.8	0.05
1381174_at	RGD735029	---	---	---	---	-2.1	0.05
1397642_at	Rad50	---	---	---	---	-1.7	0.05
1392204_at	Zfp90	---	---	---	---	-1.7	0.05
1383891_a_at	Flywch1	-1.7	0.05	---	---	-1.8	0.05
1382519_at	Lnp_predicted	---	---	---	---	3.5	0.02
1367632_at	Glul	---	---	---	---	2.2	0.05
1379493_at	---	-1.7	0.05	---	---	-1.8	0.05
1368205_at	Cfi	---	---	---	---	-5.4	0.04
1385987_at	---	---	---	---	---	1.7	0.05
1387530_a_at	Fosb /// Fosl2	2.2	0.05	---	---	3.3	0.03
1383860_at	Fosl2	2	0.05	---	---	5.6	0.01
1389611_at	Vldlr	-2.9	0.05	---	---	-3	0.05
1383300_at	Klhl24	---	---	---	---	-1.7	0.05
1381821_at	Mdga2	-1.7	0.05	---	---	---	---
1398732_at	LOC688273	---	---	---	---	-6.2	0.05
1375369_at	RGD1305793	1.6	0.05	---	---	1.7	0.05
1378586_at	Cish	---	---	---	---	2.2	0.03
1383320_at	Lck	---	---	---	---	-3.2	0.05
1392187_at	---	---	---	---	---	-1.7	0.05
1384389_at	---	---	---	---	---	3.6	0.02
1390913_at	---	---	---	---	---	-4.3	0.04
1385720_at	Leng1_predicted	---	---	---	---	-1.7	0.05
1375602_at	Rin2_predicted	---	---	---	---	2.6	0.03
1395003_at	Clec4a1	---	---	---	---	3.1	0.05
1380230_at	---	---	---	---	---	4.5	0.01
1385150_at	---	---	---	---	---	9.8	0.05
1391072_at	Fcer2a	---	---	---	---	-2.7	0.05
1398530_at	Gng11	-1.7	0.05	---	---	-1.7	0.05
1380284_at	---	---	---	---	---	1.8	0.01
1380810_at	Zfp40	-1.7	0.05	---	---	-1.7	0.05
1385689_at	---	---	---	---	---	1.9	0.02
1376160_at	Sfrs16	---	---	---	---	3.9	0.01
1383357_a_at	RGD1307468_predicted	---	---	---	---	2.5	0.03
1395655_at	---	---	---	---	---	1.7	0.01
1388720_at	---	---	---	---	---	3.6	0.02
1395279_at	Pxk	1.7	0.05	---	---	---	---
1389326_at	Rfc3	---	---	---	---	-2	0.05
1374675_at	Tmem9b_predicted	---	---	---	---	1.7	0.01
1378503_at	LOC100125371	---	---	---	---	1.7	0.05
1387648_at	Cxcl5	---	---	11.8	0.05	---	---
1376565_at	Pde4a	---	---	-2	0.05	---	---
1385499_at	RGD1565895_predicted	1.6	0.05	1.8	0.04	---	---
1377126_at	Commd7	---	---	---	---	-1.7	0.05
1373866_at	Coq10b	---	---	---	---	4.9	0.05
1385557_at	---	---	---	---	---	2.4	0.05
1383655_at	Tnip2	---	---	---	---	2.6	0.03
1373508_at	Selt	1.7	0.05	2.7	0.04	---	---
1378440_at	---	2.5	0.05	---	---	4.6	0.04
1393294_at	Cpeb4_predicted	---	---	---	---	1.8	0.05
1379611_at	Spsb1_predicted	2.2	0.05	---	---	3.6	0.03
1379642_at	---	2.7	0.05	---	---	6.5	0.03
1371659_at	Rhoc_predicted	---	---	---	---	2.7	0.05
1368293_at	Cpz	---	---	---	---	-1.7	0.05
1381063_at	---	-3.7	0.05	-3.8	0.05	---	---
1382278_at	---	---	---	---	---	2.9	0.01
1384165_at	---	5.4	0.05	---	---	6.5	0.04
1385641_at	---	3.1	0.05	---	---	9.5	0.01
1390306_at	---	---	---	---	---	4.2	0.05
1391106_at	---	8.1	0.05	---	---	10.6	0.03
1380466_at	---	---	---	---	---	-3	0.05
1389859_at	Csnk1a1	---	---	---	---	2.8	0.05
1392123_at	---	1.7	0.05	---	---	3	0
1373392_at	Tmem165	---	---	---	---	1.8	0.05
1390423_at	Mycbp2	---	---	-2.8	0.05	---	---
1386259_a_at	RGD1306772_predicted	---	---	---	---	-1.7	0.05
1389249_at	Ctr9	---	---	---	---	-1.8	0.05
1379636_at	Fam82a	---	---	---	---	-3.3	0.04
1381533_at	Rnd1	---	---	---	---	8.8	0.03
1377169_at	---	---	---	---	---	-2	0.05
1373407_at	---	---	---	---	---	1.8	0.01
1396053_at	Nedd9	---	---	---	---	-2.4	0.04
1370634_x_at	Cxcl3	---	---	---	---	5.8	0.05
1388032_a_at	Cxcl3	---	---	---	---	3.9	0.05
1390902_at	---	---	---	---	---	2	0.01
1368254_a_at	Sphk1	---	---	---	---	3.1	0.05
1396689_at	---	---	---	---	---	1.7	0.05
1392973_at	---	---	---	-4.3	0.05	---	---
1378515_at	---	-1.7	0.05	-1.7	0.05	---	---
1393915_at	Mboat5	---	---	---	---	2.3	0.05
1368914_at	Runx1	---	---	---	---	1.7	0.01
1376667_at	Cyp26b1	---	---	---	---	-2.5	0.05
1385302_at	Gdpd1_predicted	2	0.05	---	---	---	---
1383519_at	Hk2	---	---	---	---	2.6	0.05
1373352_at	---	---	---	---	---	-2.2	0.04
1378369_at	Dact1	---	---	---	---	-2.4	0.05
1397906_at	---	---	---	---	---	2	0.05
1387011_at	Lcn2	3.1	0.05	---	---	3.4	0.05
1392755_at	Lrrc8c	---	---	---	---	1.7	0.05
1380829_at	---	---	---	---	---	-1.7	0.05
1388729_at	Rras_predicted	1.6	0.05	---	---	---	---
1380695_at	---	2.4	0.05	---	---	---	---
1367749_at	Lum	---	---	---	---	-3.5	0.05
1367768_at	Lxn	---	---	---	---	-1.8	0.05
1387277_at	Lyn	---	---	---	---	1.8	0.05
1368189_at	Dhcr7	---	---	---	---	-2.3	0.05
1368550_at	Foxq1	---	---	---	---	2.5	0.01
1378794_at	---	---	---	---	---	1.7	0.05
1370296_at	Podn_predicted /// Scp2	---	---	---	---	-1.7	0.04
1396418_at	---	-1.7	0.05	---	---	-1.9	0.05
1382932_at	Lrrc50	---	---	---	---	-2	0.05
1367960_at	Arl4a	---	---	4.5	0.05	3.8	0.05
1376026_at	Donson	---	---	---	---	2.4	0.05
1376966_at	---	---	---	---	---	1.9	0.05
1384944_at	Bcl11b_predicted	---	---	-2.7	0.05	-3.6	0.05
1377431_at	RGD1307648	---	---	---	---	-1.8	0.05
1375186_at	Dph3	---	---	---	---	1.8	0.05
1390698_at	---	---	---	---	---	1.9	0.01
1381148_at	---	---	---	---	---	1.7	0.05
1372644_at	LOC686765	-1.7	0.05	---	---	-1.9	0.04
1368071_at	Mosc2	---	---	---	---	-2.3	0.05
1387711_at	Il10	---	---	1.7	0.05	1.8	0.05
1367995_at	Cat	---	---	-2.6	0.05	-1.8	0.05
1368984_at	Sep_2	2.8	0.05	---	---	---	---
1374874_at	RGD1561042_predicted	---	---	-4.1	0.05	-4.8	0.05
1378274_at	---	-1.7	0.05	---	---	---	---
1368519_at	Serpine1	---	---	---	---	11.3	0.05
1382311_at	T2bp	---	---	---	---	4.5	0.01
1379626_at	Satb1	-3.3	0.05	---	---	---	---
1374797_at	Eaf1_predicted	---	---	---	---	1.8	0.01
1375016_at	---	---	---	---	---	-2	0.05
1380229_at	---	5.9	0.05	---	---	6.7	0.05
1383949_at	Med13l	---	---	---	---	1.9	0.02
1372629_at	Coro2b	---	---	-2.2	0.05	-2.1	0.05
1376645_at	RGD1307396_predicted	---	---	---	---	5.2	0.05
1395765_at	RGD1307396_predicted	---	---	---	---	6	0.05
1397848_at	RGD1307396_predicted	---	---	---	---	8.3	0.05
1381886_at	Yy1	1.7	0.05	---	---	---	---
1378037_at	Rnf215	---	---	-1.7	0.05	-1.7	0.05
1372114_at	LOC685405	---	---	-1.7	0.05	---	---
1380860_at	---	-1.7	0.05	---	---	---	---
1376417_at	---	---	---	---	---	-1.7	0.05
1374473_at	Ppp1r15b_predicted	2.2	0.05	---	---	---	---
1370831_at	Mgll	---	---	---	---	-3.4	0.05
1374119_at	Elf3	---	---	---	---	3	0.05
1368311_at	Mgmt	---	---	---	---	-1.8	0.04
1388714_at	Ell_predicted	---	---	---	---	2	0.03
1376751_at	Bat4 /// C2 /// C4a /// Cfb /// Clic1 /// Ehmt2 /// LOC684148 /// Lsm2 /// Ly6g6c /// Ly6g6e /// Neu1 /// Ng23 /// Rdbp /// Skiv2l /// Stk19	---	---	1.7	0.05	1.8	0.05
1379132_at	---	3.6	0.05	---	---	---	---
1388059_a_at	Slc11a2	---	---	---	---	2.6	0.03
1386981_at	Slc16a1	---	---	---	---	4.6	0.05
1383315_at	Tsku	---	---	---	---	1.9	0.05
1368762_at	Ubd	---	---	---	---	-5.8	0.05
1392099_at	Plch1	---	---	---	---	-2.9	0.05
1379530_at	---	---	---	---	---	-1.8	0.05
1397376_at	---	-1.7	0.05	---	---	---	---
1375208_at	Tmem86a_predicted	1.7	0.05	---	---	---	---
1383848_at	Adrb1	-1.7	0.05	---	---	---	---
1370848_at	Slc2a1	---	---	---	---	3.4	0.02
1369587_at	Ereg	---	---	---	---	12	0.05
1380261_at	LOC499806	---	---	---	---	-2.8	0.05
1373093_at	Errfi1	---	---	---	---	3.2	0.05
1368308_at	Myc	3.3	0.05	---	---	6.3	0.01
1374171_at	---	---	---	-2.1	0.05	---	---
1393151_at	Etnk1_predicted	---	---	---	---	2.2	0.05
1372564_at	Ets2	---	---	---	---	3.3	0.01
1383447_at	Etv5	---	---	---	---	-3.9	0.05
1390336_at	RGD1307569_predicted	---	---	---	---	3.8	0.01
1390859_at	N4bp1	2.3	0.05	---	---	2.6	0.03
1370752_a_at	Trp53	1.6	0.05	---	---	---	---
1391737_at	Ncf4	2.5	0.05	---	---	3.2	0.05
1369182_at	F3	---	---	---	---	4.7	0.03
1388831_at	Slc9a3r2	---	---	---	---	-3.7	0.04
1393372_at	Mtf1_predicted	---	---	---	---	1.8	0.05
1391050_at	Mtf2	---	---	---	---	-1.7	0.05
1385251_at	Fam110c	---	---	---	---	7.3	0.05
1379268_at	---	---	---	-1.8	0.05	-1.8	0.05
1393382_at	RGD1566386_predicted	---	---	---	---	-2.1	0.05
1390827_at	---	---	---	---	---	-1.7	0.05
1372622_at	RGD1560778_predicted	---	---	---	---	-1.7	0.05
1376648_at	Mycn	---	---	---	---	3.2	0.03
1371713_at	Abl1	---	---	---	---	2	0.01
1385529_at	FAM3B	---	---	---	---	-2.4	0.04
1388497_at	Them2_predicted	---	---	---	---	-2	0.04
1384499_at	Bucs1_predicted	---	---	---	---	-2	0.04
1380102_at	FAM50A	---	---	---	---	-1.7	0.05
1377190_at	---	---	---	---	---	3.7	0.03
1393522_at	---	---	---	---	---	3.8	0.01
1374699_at	Fam84a	---	---	---	---	-5.1	0.05
1375277_at	Nrarp	2.1	0.05	---	---	3.9	0.03
1384467_at	Nadk	---	---	---	---	1.7	0.05
1393719_at	---	---	---	-4.1	0.05	-3.8	0.05
1394109_at	---	---	---	---	---	12	0.04
1371470_at	Adh4 /// Adh5	---	---	---	---	-1.9	0.04
1395081_at	Ncoa7	---	---	---	---	4.2	0.02
1368300_at	Adora2a	---	---	---	---	8.1	0.01
1394965_at	Enth	1.7	0.05	---	---	---	---
1370807_at	Tmem49	---	---	2.5	0.04	2	0.05
1392960_at	RGD1309906	---	---	---	---	1.8	0.05
1395197_at	---	---	---	---	---	8.4	0.05
1373181_at	Afap1l1	---	---	---	---	-2	0.05
1397113_at	Cog2 /// LOC678914	1.7	0.05	---	---	---	---
1383158_at	LOC363266	---	---	---	---	1.7	0.05
1381771_at	---	3.8	0.05	---	---	5.5	0.05
1398417_at	Fem1a	---	---	---	---	1.7	0.02
1396378_at	---	---	---	---	---	1.8	0.04
1378842_at	Gabarapl1_predicted /// MGC125167	1.7	0.05	---	---	---	---
1368869_at	Akap12	---	---	---	---	6.9	0.03
1388167_at	Nfib	---	---	---	---	-1.9	0.05
1375350_at	---	---	---	-2.9	0.05	-2	0.05
1397283_at	---	---	---	-1.7	0.05	1.7	0.01
1367946_at	Pdlim1	1.8	0.05	---	---	3.4	0.01
1370708_a_at	Akr1c14	---	---	---	---	-5.8	0.04
1370492_a_at	Flt1	---	---	---	---	12.7	0.02
1397380_at	---	---	---	---	---	2.8	0.02
1397589_at	---	---	---	-1.9	0.05	2.5	0
1367720_at	Alad	---	---	---	---	-2.1	0.05
1372510_at	Srxn1	---	---	---	---	3.1	0.05
1374303_at	Alkbh2_predicted	---	---	---	---	-1.7	0.04
1388692_at	Alkbh7	---	---	---	---	-1.7	0.04
1387667_at	Nos2	---	---	---	---	2.1	0.02
1369452_a_at	Picalm	2.1	0.05	---	---	2.2	0.05
1374996_at	Nploc4	---	---	---	---	1.7	0.03
1388941_at	Amz2	---	---	---	---	-1.7	0.05
1388265_x_at	Vcan	---	---	---	---	5.3	0.05
1372041_at	---	---	---	---	---	-1.8	0.05
1377923_at	Stard8_predicted	---	---	---	---	-2	0.05
1372742_at	Ankmy2_predicted	---	---	---	---	-2.1	0.05
1385464_at	Foxq1	---	---	---	---	2.5	0.01
1389404_at	Fkhl18	---	---	---	---	1.8	0.05
1395273_at	Ahcyl1_predicted	1.7	0.05	---	---	1.7	0.05
1368073_at	Irf1	---	---	---	---	2	0.01
1373129_at	---	---	---	---	---	-2	0.05
1387843_at	Fst	---	---	---	---	2.6	0.05
1379630_at	---	---	---	---	---	1.7	0.01
1370041_at	Stmn2	---	---	---	---	-1.7	0.05
1371637_at	Hp1bp3	---	---	-1.7	0.05	---	---
1378042_at	RGD1563109_predicted	---	---	---	---	-2.5	0.05
1372964_at	---	---	---	---	---	1.7	0.01
1391856_at	Sema3g	---	---	---	---	-4.2	0.05
1377602_at	Nudt2	---	---	---	---	-2	0.04
1379311_at	Arid5a	---	---	---	---	4.9	0
1384667_x_at	Galr2	---	---	---	---	3.3	0.01
1396407_at	Gas8	---	---	---	---	-1.9	0.05
1393051_at	Armcx1	---	---	---	---	-3.2	0.04
1390557_at	Gca_predicted	---	---	---	---	1.9	0.03
1387221_at	Gch1	---	---	---	---	4.5	0.05
1387203_at	Gckr	---	---	---	---	-2	0.05
1369683_at	Bid	3.6	0.05	---	---	---	---
1392410_at	RGD1561878_predicted	---	---	---	---	1.7	0.05
1395493_at	RGD1307805_predicted	1.7	0.05	---	---	---	---
1371103_at	Rab6a	1.6	0.05	---	---	1.9	0.05
1380414_at	Bcl3 /// Ceacam16 /// LOC686871	1.9	0.05	---	---	3.7	0.02
1372513_at	Rac1	1.6	0.05	---	---	1.8	0.05
1375096_at	Sfn_predicted	---	---	---	---	2.4	0.01
1375051_at	---	---	---	---	---	3.4	0.03
1391661_at	Gyk	---	---	---	---	3	0.05
1393360_at	---	---	---	---	---	-2	0.05
1379255_at	Atp6ap2	---	---	---	---	1.7	0.05
1387769_a_at	Id3	2.2	0.05	---	---	---	---
1384488_at	Cdkn2d	---	---	---	---	2.3	0.05
1387507_at	Il1rap	---	---	1.7	0.05	---	---
1382603_at	---	---	---	---	---	5.5	0.05
1373621_at	Gmpr2	---	---	---	---	-1.7	0.04
1387060_at	Klf6	---	---	---	---	2.2	0.05
1367732_at	Gnb1	---	---	---	---	1.7	0.05
1385019_at	---	---	---	---	---	-5	0.04
1369044_a_at	Pde4b	---	---	---	---	4.6	0.01
1374157_at	Pde4b	---	---	---	---	3.9	0.03
1378352_at	Golph3l	---	---	---	---	-2.1	0.04
1392688_at	Rassf1	---	---	---	---	2.7	0.05
1375367_at	Pdlim2	---	---	---	---	-2.1	0.04
1382266_at	Gpr146	---	---	---	---	1.8	0.05
1394090_at	---	---	---	---	---	2.1	0.05
1396188_at	Rhoj	5.4	0.05	---	---	7.3	0.01
1370485_a_at	Bcl2l1	---	---	---	---	3.3	0.03
1387182_at	Gpr37	---	---	---	---	-2.7	0.05
1389177_at	Perp_predicted	---	---	---	---	-2.3	0.05
1389561_at	RGD1311364	---	---	---	---	-2.1	0.04
1367628_at	Lgals1	---	---	---	---	-2.6	0.05
1376571_at	Tmem42_predicted	---	---	---	---	-2	0.04
1381804_at	Bcl6b	---	---	---	---	2.6	0.05
1377325_a_at	Pgm2l1	---	---	---	---	-3.4	0.05
1373513_at	---	---	---	---	---	3.2	0.03
1372853_at	Rela	---	---	---	---	1.8	0.01
1393977_at	---	---	---	---	---	-1.9	0.05
1388827_at	H2afv_predicted /// LOC685909 /// RGD1560813_predicted	---	---	---	---	-1.7	0.04
1368002_at	Msh2	---	---	---	---	-1.7	0.05
1392539_at	Blvrb_predicted /// LOC681468	---	---	---	---	-1.7	0.05
1391132_at	Ca4	---	---	1.7	0.05	---	---
1389164_at	Herc3_predicted	---	---	---	---	-1.9	0.05
1376438_at	---	---	---	-2.5	0.05	---	---
1391573_at	Tnfrsf21_predicted	---	---	---	---	3	0.05
1377157_at	RGD1309747_predicted	---	---	-1.7	0.05	---	---
1376883_at	Phospho2	---	---	---	---	-1.8	0.04
1398894_at	Commd3	---	---	---	---	-1.7	0.05
1396339_at	---	---	---	---	---	-1.9	0.05
1384360_at	---	---	---	-1.9	0.05	---	---
1371645_at	Sdf2_predicted	---	---	1.7	0.05	---	---
1390429_at	---	---	---	---	---	-3.9	0.05
1398589_at	Pilra	---	---	---	---	2.7	0.05
1378261_at	---	---	---	---	---	3.7	0.05
1367725_at	Pim3	---	---	---	---	3.2	0.01
1389036_at	Pisd	---	---	---	---	1.7	0.05
1369336_at	Hr	---	---	---	---	-1.7	0.05
1384125_at	Mll5	---	---	-1.8	0.05	---	---
1382051_at	Hscb	---	---	---	---	-1.9	0.04
1378499_at	---	---	---	---	---	3.3	0.03
1375988_at	LOC680262	---	---	---	---	-2.7	0.04
1377934_at	---	---	---	---	---	-3.3	0.05
1370810_at	Ccnd2	---	---	-2.3	0.05	---	---
1389777_at	Ribc1	---	---	---	---	-2.3	0.05
1388587_at	Dhx16 /// Ier3 /// Mrps18b /// RGD1303066 /// RT1-149 /// RT1-N2 /// RT1-N3 /// RT1-O /// RT1-S2 /// RT1-S3 /// RT1-T24-1	---	---	---	---	5.4	0.01
1389355_at	Ier5	---	---	---	---	2.1	0.01
1384420_at	---	---	---	-2	0.05	---	---
1375052_at	Nlf2	---	---	---	---	8.4	0.05
1384934_at	Slc41a2_predicted	---	---	---	---	2.9	0.01
1372036_at	Cd2bp2_predicted	---	---	-1.7	0.05	---	---
1388524_at	---	---	---	-2.1	0.05	---	---
1390154_at	LOC686326	---	---	---	---	3	0.01
1378019_at	---	---	---	---	---	-1.7	0.05
1385629_at	RGD1306233_predicted	---	---	---	---	-2.2	0.04
1392494_at	LOC499331	---	---	---	---	-1.9	0.05
1395994_at	---	---	---	---	---	-1.9	0.05
1384104_at	---	---	---	---	---	-1.9	0.05
1375471_at	Cdk5r2	---	---	1.7	0.05	---	---
1370381_at	Pnrc1	---	---	---	---	1.7	0.05
1369610_at	Lin7c	---	---	2.2	0.05	---	---
1389388_at	---	---	---	---	---	2.1	0.03
1390672_at	Rprm	---	---	---	---	-3.5	0.04
1368172_a_at	Lox	---	---	---	---	3.1	0.05
1389789_at	---	---	---	---	---	2.5	0.03
1390364_at	---	---	---	---	---	2.4	0.01
1379899_at	---	---	---	---	---	-2.6	0.05
1374914_at	---	---	---	---	---	1.8	0.01
1397214_at	---	---	---	---	---	3.4	0.05
1388416_at	Lrp1	---	---	---	---	2.1	0.01
1375091_at	Cep164	---	---	-2	0.05	---	---
1370174_at	Myd116	---	---	---	---	4.4	0.01
1391472_at	Dzip1	---	---	-1.7	0.05	---	---
1384512_at	---	---	---	---	---	-2.2	0.04
1368321_at	Egr1	---	---	---	---	9.8	0.01
1385426_at	Ccdc109b	---	---	---	---	1.7	0.05
1377163_at	Inhbb	---	---	---	---	1.9	0.03
1377803_at	RGD1305351	---	---	---	---	-2.5	0.05
1398906_at	LOC287274	---	---	1.7	0.05	---	---
1371312_at	Chchd2	---	---	1.7	0.05	---	---
1372741_at	Sccpdh	---	---	---	---	-1.7	0.05
1389627_at	Zfp746	---	---	---	---	2	0.04
1391976_at	Six4_predicted	---	---	---	---	-3	0.05
1367874_at	Rhoq	---	---	---	---	2.8	0.01
1368008_at	Prom1	---	---	---	---	-5.1	0.05
1393728_at	---	---	---	---	---	6.3	0.03
1393213_at	Ccnl2	---	---	---	---	1.9	0.05
1373368_at	LOC684050	-4.6	0.05	---	---	---	---
1382710_at	Enc1	---	---	---	---	2.3	0.02
1388804_at	---	---	---	---	---	-2.6	0.05
1369290_at	Ccr5	---	---	---	---	4.6	0.05
1391979_at	---	---	---	---	---	2.2	0.05
1380958_at	Wnt7a	---	---	---	---	-1.7	0.05
1393223_a_at	RGD1306772_predicted	---	---	---	---	-1.7	0.05
1371446_at	Mapkapk2	---	---	---	---	1.9	0.02
1395693_at	Txndc4	---	---	1.9	0.05	---	---
1368516_at	Ptpra	---	---	---	---	-1.7	0.05
1372697_at	Mrps15	---	---	---	---	-1.7	0.05
1385699_at	Ythdf1	---	---	---	---	1.7	0.05
1389800_at	Pwwp2_predicted	---	---	---	---	-3	0.05
1369025_at	Cd5	---	---	---	---	-5	0.05
1371393_at	Clstn1	---	---	-3.1	0.05	---	---
1387160_at	Kcne3	---	---	---	---	3	0.05
1389755_at	Cdca7l	---	---	---	---	-2.1	0.05
1381121_at	---	---	---	---	---	1.9	0.02
1388949_at	---	---	---	---	---	-2.8	0.05
1373190_at	Cnot4	---	---	-1.9	0.05	---	---
1396022_at	---	---	---	---	---	-1.7	0.05
1381226_at	---	---	---	---	---	1.7	0.05
1385729_at	---	---	---	---	---	-3	0.05
1381632_at	---	---	---	---	---	2.7	0.03
1373809_at	LOC606294	---	---	---	---	-2.3	0.05
1392073_at	---	---	---	---	---	2	0.05
1382142_at	---	---	---	---	---	3.1	0.05
1376849_at	Usp48	---	---	---	---	-1.7	0.05
1376658_at	Raph1_predicted	---	---	---	---	2.9	0.01
1383670_at	Zfp426	---	---	---	---	-2.5	0.04
1376605_at	Slc17a5	-1.7	0.05	---	---	---	---
1368597_at	Snf1lk	---	---	---	---	3.9	0.03
1384497_at	Klf7_predicted	---	---	---	---	2.3	0.05
1375247_at	Mgll	---	---	---	---	-3.2	0.05
1393467_at	Pcsk5	---	---	---	---	4	0.05
1395565_at	Cops4	---	---	1.7	0.05	---	---
1388233_at	Cish	---	---	---	---	3.1	0.01
1384112_at	Nt5e	---	---	---	---	2.4	0.05
1374284_at	Rassf4	---	---	---	---	2.6	0.05
1397373_at	Mtap7d2	---	---	1.7	0.05	---	---
1395141_at	---	---	---	---	---	2.3	0.01
1367629_at	Cox7a2	---	---	1.8	0.05	---	---
1393262_at	---	---	---	---	---	-5.9	0.04
1369215_a_at	Cpd	---	---	-1.7	0.05	---	---
1394712_at	---	---	---	---	---	1.7	0.03
1379497_at	---	---	---	---	---	8.7	0.05
1376802_at	Tchp_predicted	---	---	---	---	-1.9	0.05
1389943_at	Crocc_predicted	---	---	-1.7	0.05	---	---
1385310_at	---	---	---	---	---	2.2	0.05
1373332_at	Csnk1d	---	---	-1.7	0.05	---	---
1388806_at	Ttc5	---	---	---	---	-1.7	0.04
1398618_s_at	---	---	---	-1.8	0.05	---	---
1374058_at	Tmem9b_predicted	---	---	---	---	2.1	0.05
1372599_at	Mgst2_predicted	---	---	2	0.05	---	---
1370245_at	Ctsl	---	---	2.7	0.05	---	---
1377653_at	LOC366669	---	---	-3.2	0.05	---	---
1373897_at	Lmnb1	---	---	---	---	1.8	0.01
1396752_at	---	---	---	---	---	1.9	0.03
1389565_at	---	---	---	---	---	2	0.04
1383308_a_at	LOC690743 /// Rfwd3	---	---	---	---	-2.1	0.05
1372384_at	---	---	---	-2.1	0.05	---	---
1391643_at	---	---	---	---	---	3.6	0.03
1393584_at	Tnfrsf21_predicted	---	---	---	---	2.9	0.05
1375337_at	Adam9	---	---	---	---	2	0.02
1371720_at	Mrpl20	---	---	2.1	0.05	---	---
1383735_at	Fancl_predicted	---	---	---	---	-2.1	0.04
1371512_at	---	---	---	2	0.05	---	---
1392460_at	---	---	---	---	---	-2	0.04
1380410_at	---	3.7	0.05	---	---	---	---
1375493_at	Vangl2_predicted	---	---	---	---	-2.4	0.05
1391076_at	Plekhc1	1.7	0.05	---	---	---	---
1379026_at	Rhbdl3	---	---	---	---	3	0.03
1383038_at	---	---	---	---	---	1.7	0.05
1376205_at	---	---	---	---	---	2.9	0.02
1377721_at	Pacrg	---	---	---	---	-2.4	0.05
1381558_at	---	---	---	---	---	-1.7	0.05
1378507_at	---	---	---	---	---	-2.2	0.05
1381612_at	---	-1.7	0.05	---	---	---	---
1393730_at	---	---	---	---	---	29.1	0.03
1385926_at	---	4	0.05	---	---	---	---
1377103_at	Midn_predicted	---	---	---	---	3.2	0.02
1377113_at	---	---	---	---	---	7	0.05
1389402_at	Axud1_predicted	---	---	---	---	3	0.03
1386466_at	---	---	---	-3.4	0.05	---	---
1379254_at	Tmem183a	---	---	1.7	0.05	---	---
1369169_at	Slc23a1	---	---	---	---	-1.9	0.05
1375475_at	---	---	---	---	---	1.9	0.05
1388926_at	---	---	---	---	---	-1.9	0.05
1386181_at	---	---	---	---	---	3.4	0.04
1395542_at	---	---	---	---	---	2.4	0.05
1387654_at	Myo1c	---	---	-2.2	0.05	---	---
1391227_at	---	---	---	---	---	2.3	0.05
1375553_at	RGD1311742	---	---	---	---	-1.8	0.05
1379336_at	---	---	---	---	---	-2.7	0.04
1395733_at	---	---	---	---	---	1.7	0.05
1374518_at	Tmem77	---	---	2.3	0.05	---	---
1377053_at	RGD1310810	---	---	---	---	-2.3	0.05
1381679_at	---	---	---	1.7	0.05	---	---
1374259_at	---	-1.7	0.05	---	---	-1.7	0.05
1391711_at	---	---	---	---	---	-1.8	0.05
1393378_at	---	---	---	---	---	-1.7	0.05
1385519_at	Runx1t1	---	---	---	---	-1.8	0.05
1384392_at	Cyp26b1	---	---	---	---	-16.9	0.04
1385420_at	Dvl3_predicted	---	---	1.7	0.05	---	---
1372897_at	Plod2	---	---	---	---	2.2	0.05
1374023_at	---	---	---	---	---	-1.8	0.05
1369191_at	Il6	---	---	---	---	109	0.05
1390667_at	Lrrc51	---	---	---	---	-3	0.04
1372031_at	---	---	---	---	---	2.1	0.03
1379744_at	Hps5 /// Saa4	---	---	---	---	11.6	0.05
1369552_at	Samsn1	---	---	---	---	3.2	0.05
1367770_at	Degs1	---	---	---	---	1.9	0.01
1369705_at	Slc6a20	---	---	---	---	2.6	0.05
1383309_at	St3gal6	---	---	---	---	2.7	0.05
1379953_at	Pptc7	---	---	---	---	2.1	0.03
1375894_at	Lztfl1	---	---	---	---	-2.2	0.05
1372546_at	Mapkapk3	---	---	---	---	1.9	0.05
1372959_at	Nme4	---	---	---	---	-1.7	0.04
1379047_at	---	---	---	---	---	2.2	0.01
1387753_s_at	Magi3	---	---	---	---	-1.7	0.05
1374762_at	---	---	---	---	---	-2.2	0.05
1379679_at	---	3.5	0.05	---	---	3.4	0.05
1377082_at	---	---	---	---	---	-2.1	0.05
1372164_at	RGD1305793	---	---	---	---	1.7	0.05
1374358_at	RGD1307648	---	---	---	---	-1.8	0.04
1368014_at	Ptges	---	---	---	---	15.9	0.03
1398304_at	Fzd2	---	---	---	---	-3.5	0.05
1383214_at	---	-1.7	0.05	---	---	---	---
1382280_at	Uqcrc2	---	---	1.8	0.05	---	---
1376581_at	RGD1309138_predicted	---	---	---	---	-2.3	0.04
1380885_at	---	---	---	---	---	2.1	0.03
1380445_at	---	---	---	---	---	2.6	0.05
1368146_at	Dusp1	---	---	---	---	3.3	0.05
1397866_at	Serpinb6b	---	---	---	---	-4.1	0.04
1372354_at	Dusp16_predicted	---	---	---	---	3.3	0.03
1380862_at	---	---	---	---	---	1.7	0.05
1376197_at	Tcf7_predicted	---	---	---	---	-5.1	0.05
1393808_at	Wdr59	---	---	1.7	0.05	---	---
1372612_at	Dynll2	---	---	---	---	-1.7	0.05
1371074_a_at	Mcm6	---	---	---	---	-2.4	0.05
1397207_at	Otud4	---	---	---	---	1.7	0.02
1375083_at	---	---	---	---	---	-3.4	0.05
1385591_at	---	---	---	---	---	-2.8	0.05
1397740_at	Sfxn1	---	---	---	---	1.9	0.05
1380267_at	Tekt3	---	---	---	---	-1.9	0.05
1384386_at	Rasa2	---	---	---	---	1.7	0.05
1382404_at	---	---	---	---	---	2.9	0.01
1373794_at	Egln2	---	---	---	---	1.7	0.05
1371146_at	Tcfec	---	---	---	---	2.6	0.05
1397558_at	---	---	---	-2.7	0.05	---	---
1376589_at	LOC689540	---	---	---	---	1.7	0.05
1384562_at	---	---	---	---	---	1.9	0.05
1382933_at	---	---	---	---	---	1.7	0.05
1371073_at	B4galt1_predicted	---	---	---	---	2.5	0.02
1368683_at	Olr1	---	---	---	---	3.7	0.01
1391026_at	Ier5l	---	---	---	---	2	0.05
1372105_at	Efha1	---	---	---	---	-1.7	0.05
1388421_at	---	---	---	---	---	-1.7	0.05
1367877_at	Slc11a2	---	---	---	---	4.5	0.03
1388130_at	Zyx	---	---	---	---	1.8	0.01
1384316_at	---	---	---	---	---	2	0.05
1398566_at	---	---	---	---	---	1.9	0.05
1369642_at	Pafah1b2	---	---	2.5	0.05	---	---
1391948_at	Bcl11b_predicted	---	---	---	---	-2.1	0.05
1377198_at	---	---	---	---	---	-1.7	0.05
1372683_at	Mocos_predicted	---	---	---	---	1.8	0.05
1372469_at	LOC686310	---	---	---	---	-2.6	0.05
1378085_at	Epn3	---	---	---	---	-1.7	0.05
1392484_at	---	---	---	2	0.05	---	---
1371586_at	Mrpl48_predicted	---	---	---	---	-1.7	0.04
1398912_at	mrpl9	---	---	---	---	-1.8	0.04
1371005_at	Abcc1	---	---	-2.1	0.05	---	---
1384052_at	---	-3.6	0.05	---	---	-3.1	0.05
1387812_at	Pcsk6	---	---	-2.4	0.05	---	---
1390866_at	---	---	---	---	---	2	0.05
1397478_at	Phb2	---	---	---	---	1.7	0.05
1373788_at	Slc41a1_predicted	---	---	---	---	2.3	0.03
1382546_at	LOC684778 /// Phf11 /// Phf11l	---	---	---	---	-4.2	0.05
1379425_at	RGD1309802_predicted	---	---	---	---	2.5	0.05
1372828_at	Msrb2	---	---	---	---	-1.8	0.05
1378133_at	Slc7a11_predicted	---	---	---	---	2.1	0.05
1370757_at	Cacng3	---	---	1.7	0.05	---	---
1371520_at	Znf291	---	---	-1.7	0.05	---	---
1393473_at	RGD1563866_predicted	---	---	---	---	-2	0.05
1398294_at	Actn1	---	---	-1.9	0.05	---	---
1392654_at	Mtrf1l	---	---	---	---	-1.7	0.04
1373770_at	---	---	---	---	---	-1.8	0.05
1393910_at	RGD1309807	---	---	---	---	-2.8	0.05
1376077_at	---	---	---	---	---	2.8	0.05
1383502_at	Topbp1	---	---	---	---	-1.7	0.05
1392341_at	---	---	---	---	---	1.9	0.05
1393352_at	RGD1310552_predicted	---	---	---	---	-2.4	0.05
1394310_at	Smoc2_predicted	---	---	---	---	2.3	0.05
1392946_at	---	---	---	---	---	3.6	0.03
1380265_at	Snapc1_predicted	---	---	---	---	3.4	0.05
1381205_at	LOC691501	---	---	---	---	-1.8	0.04
1376366_at	Snapap	---	---	---	---	-1.7	0.05
1376734_at	---	---	---	---	---	2.9	0.05
1373504_at	Glipr1	---	---	2.6	0.05	---	---
1376876_at	---	---	---	---	---	-3.6	0.05
1378877_at	---	---	---	1.7	0.05	---	---
1389043_at	Adck4	---	---	---	---	3.4	0.04
1388316_at	RGD1566320_predicted	---	---	2	0.05	---	---
1383938_at	Ncoa7	---	---	---	---	2.9	0.03
1378944_at	---	---	---	---	---	2.2	0.03
1393764_at	---	---	---	---	---	1.7	0.05
1368301_at	Adora2a	---	---	---	---	2.9	0.01
1387395_at	Adora2b	---	---	---	---	2.6	0.05
1373744_at	Anapc1_predicted	---	---	-1.7	0.05	---	---
1392905_at	Gng2	---	---	2.4	0.05	---	---
1379942_at	Sox2	---	---	---	---	-3.8	0.05
1397386_at	Aff4_predicted	---	---	---	---	2.1	0.04
1373243_at	Pmvk	---	---	---	---	1.7	0.05
1384022_at	LOC363266	---	---	---	---	1.9	0.05
1395864_at	---	---	---	---	---	2.3	0.03
1398791_at	Txnrd1	---	---	---	---	2.8	0.01
1368868_at	Akap12	---	---	---	---	10.3	0.03
1396623_at	---	---	---	---	---	1.7	0.02
1391545_at	Ccdc52	---	---	---	---	-2	0.05
1367734_at	Akr1b1	---	---	---	---	-1.7	0.05
1373915_at	Dmpk_predicted	-3.9	0.05	---	---	---	---
1370563_at	Akr1c14	---	---	---	---	-3.2	0.04
1389458_at	---	---	---	-2.9	0.05	---	---
1367943_at	Nfkbib	---	---	---	---	2.3	0.05
1372531_at	Ppfibp2	---	---	---	---	-3.3	0.05
1371997_at	Akr1e1	---	---	---	---	-2.1	0.04
1383248_at	Fmo5	---	---	---	---	8.1	0.05
1388537_at	Nipsnap1	---	---	---	---	-2	0.05
1370446_at	Nme7	---	---	---	---	-1.7	0.04
1376532_at	Fndc3b_predicted	---	---	---	---	1.7	0.05
1377340_at	Tfpi2	---	---	---	---	103.8	0.02
1370026_at	Cryab	-3.6	0.05	---	---	---	---
1372367_at	LOC686359	---	---	-2.3	0.05	---	---
1368109_at	St3gal5	---	---	---	---	-2.1	0.04
1391675_at	RGD1309708	---	---	---	---	-2.1	0.05
1370002_at	Arhgef1	---	---	-1.9	0.05	---	---
1372332_at	---	---	---	---	---	-4.5	0.05
1368340_at	Ipmk	---	---	---	---	2	0.05
1383851_at	Ccdc96	---	---	---	---	-3.1	0.05
1371781_at	Stat3	---	---	---	---	3	0.01
1367536_at	Apip_predicted	---	---	---	---	-1.7	0.04
1382217_at	---	---	---	---	---	-1.8	0.05
1371091_at	Irs2	---	---	---	---	2	0.01
1393153_at	---	---	---	---	---	-2.2	0.05
1372719_at	---	---	---	---	---	2.1	0.01
1384574_at	---	---	---	---	---	1.7	0.05
1371787_at	---	---	---	-1.7	0.05	---	---
1370280_at	Hprt1	---	---	2	0.05	---	---
1390765_at	Wfdc2	---	---	---	---	-2.9	0.05
1374212_at	---	---	---	---	---	-1.8	0.04
1373623_at	Itpkc	---	---	---	---	4.5	0.03
1389251_at	Nudt7_predicted	---	---	---	---	-1.8	0.04
1374686_at	Slc30a7	---	---	---	---	2	0.01
1369940_at	Taldo1	---	---	---	---	1.7	0.05
1374528_at	---	---	---	---	---	-2.8	0.05
1383807_at	Tbc1d19_predicted	---	---	---	---	-1.7	0.05
1389644_at	Wdr67	---	---	---	---	-3.1	0.05
1384483_at	---	---	---	---	---	-1.8	0.05
1387925_at	Asns	---	---	---	---	1.7	0.05
1374816_at	Gcom1	---	---	---	---	-4.7	0.05
1381085_at	---	---	---	---	---	1.7	0.03
1387659_at	Gda	---	---	---	---	2.4	0.05
1387186_at	Rab9	-1.7	0.05	---	---	-1.7	0.04
1368250_at	Tekt1	---	---	---	---	-2.2	0.05
1371357_at	Igfbp7	---	---	-1.7	0.05	---	---
1374396_at	Atp6v1c1	---	---	2.1	0.03	---	---
1373405_at	---	---	---	-1.9	0.05	---	---
1377611_at	---	---	---	-2.3	0.05	---	---
1375466_at	---	---	---	---	---	1.9	0.05
1398615_at	Garnl4_predicted	---	---	---	---	2.1	0.02
1390312_at	LOC500013 /// RGD1561472_predicted /// Samd9l	---	---	---	---	-2.9	0.04
1383349_at	Rfx5_predicted	---	---	-1.8	0.05	---	---
1383849_at	Rfxdc2	---	---	-1.7	0.05	---	---
1398365_at	Tppp3	---	---	---	---	-2.9	0.04
1368022_at	Inppl1	---	---	-2	0.05	---	---
1392773_at	Pcsk5	---	---	---	---	3.1	0.05
1368164_at	Blvra	---	---	2	0.05	---	---
1378387_at	Tinf2	---	---	---	---	1.7	0.05
1388447_at	LOC683626	---	---	---	---	-5.2	0.05
1383560_at	---	---	---	---	---	4	0.05
1383486_at	---	---	---	---	---	8.3	0.05
1376933_at	---	---	---	---	---	-3.3	0.05
1378321_at	Rassf4	---	---	---	---	3.3	0.05
1391593_at	Rassf4	---	---	---	---	2.9	0.05
1379518_at	---	---	---	---	---	1.8	0.05
1390392_at	Tmem185b	---	---	---	---	1.7	0.03
1394611_at	---	---	---	---	---	1.8	0.05
1382049_at	RGD1304607_predicted	---	---	---	---	-1.8	0.05
1371891_at	RGD1308430_predicted	---	---	2.1	0.05	---	---
1388686_at	Rcan1	---	---	---	---	3.5	0.04
1393640_at	---	---	---	---	---	-2.2	0.05
1378179_a_at	Lhfpl2_predicted	---	---	---	---	2.9	0.05
1373439_at	---	---	---	---	---	1.9	0.05
1376661_at	LOC313672	---	---	-2.1	0.05	---	---
1370545_at	Kcna1	---	---	1.7	0.05	---	---
1374270_at	---	---	---	---	---	-2.2	0.05
1373612_at	---	---	---	---	---	1.8	0.02
1377439_at	LOC679830 /// RGD1310081_predicted	---	---	-2	0.05	---	---
1368983_at	Hbegf	---	---	---	---	2.7	0.03
1374030_at	LOC684112	---	---	-2.3	0.05	---	---
1384019_a_at	---	---	---	---	---	-1.7	0.05
1373070_at	---	---	---	-1.9	0.05	---	---
1397154_at	---	---	---	---	---	1.9	0.03
1390338_at	LOC361646	---	---	-1.7	0.05	---	---
1377149_at	---	---	---	-1.7	0.05	---	---
1391916_at	---	---	---	---	---	2.6	0.03
1390135_at	RGD1311595	---	---	1.7	0.05	---	---
1390480_at	Kif13a_predicted	---	---	-2	0.05	---	---
1398983_at	Mrpl30_predicted	---	---	1.7	0.05	---	---
1376803_at	Rgs3	---	---	---	---	-2.3	0.05
1397999_at	---	---	---	---	---	1.7	0.05
1367474_at	LOC685144	---	---	-1.7	0.05	---	---
1375866_at	---	---	---	---	---	2.1	0.01
1382565_at	---	---	---	---	---	2.5	0.01
1372493_at	Ccdc23	---	---	1.7	0.05	---	---
1371716_at	LOC684513 /// LOC685179	---	---	-1.7	0.05	---	---
1370924_at	LOC362350 /// Tcrb	---	---	---	---	-4	0.05
1384064_at	Krt23	---	---	3	0.03	---	---
1393302_at	---	---	---	---	---	2.1	0.05
[truncated: 862 more rows]
