# Supplementary material for: Lung Transcriptomics during Protective Ventilatory Support in Sepsis-Induced Acute Lung Injury
Source: PLoS One. 2015 Jul 6;10(7):e0132296. doi: 10.1371/journal.pone.0132296 (PMC4492998; doi:10.1371/journal.pone.0132296)
Supplement: S3 Table — (XLS) [file pone.0132296.s006.xls]

## Sheet: Hoja1
Table S2. Biological processes targeted by significant microRNAs that overlapped between microarray-based predictions and sRNAseq experiments (significantly deregulated genes according to microarray studies in boldface).*
	#Genes	p-value	Fold Enrichment	False Discovery Rate	Genes
Term (Cluster Enrichment Score: 8.48)
GO:0048812~neuron projection morphogenesis	49	1.91424e-10	2.72511	3.49507e-07	Nrp2, Nrp1, Wnt3a, Gja1, App, Bdnf, Robo1, Unc5a, Pou4f1, Robo2, Egfr, Ptprm, Egr2, Rxra, Efnb1, Otx2, Lifr, Nrxn1, Slitrk1, Ndel1, Slitrk3, Reln, Cntn4, Ngfr, Gap43, Cdk5r1, Ephb2, Sema5a, Bcl11b, Bai1, Pafah1b1, Dcx, Snap25, Runx3, Pard6b, Creb1, Dpysl5, Nr4a2, Nfasc, Neurog2, Celsr2, Isl1, Epha4, Sema6a, Epha7, Ulk1, Ulk2, Mapk8Ip3, Apbb2
GO:0007409~axonogenesis	45	7.41929e-10	2.76199	1.35463e-06	Nrp2, Cdk5r1, Nrp1, Wnt3a, Ephb2, Sema5a, App, Bdnf, Robo1, Unc5a, Bcl11b, Bai1, Robo2, Pafah1b1, Pou4f1, Dcx, Snap25, Runx3, Pard6b, Ptprm, Egr2, Creb1, Efnb1, Rxra, Otx2, Nfasc, Dpysl5, Nr4a2, Neurog2, Nrxn1, Isl1, Slitrk1, Epha4, Sema6a, Epha7, Slitrk3, Ndel1, Ulk1, Ulk2, Mapk8Ip3, Reln, Cntn4, Ngfr, Apbb2, Gap43
GO:0048667~cell morphogenesis involved in neuron differentiation	47	1.03995e-09	2.66391	1.89878e-06	Nrp2, Cdk5r1, Nrp1, Wnt3a, Ephb2, Sema5a, Atp2b2, App, Bdnf, Robo1, Unc5a, Bcl11b, Bai1, Robo2, Pafah1b1, Pou4f1, Dcx, Snap25, Runx3, Pard6b, Ptprm, Egr2, Creb1, Efnb1, Rxra, Otx2, Nfasc, Nr4a2, Dpysl5, Neurog2, Celsr2, Nrxn1, Isl1, Slitrk1, Epha4, Sema6a, Epha7, Slitrk3, Ndel1, Ulk1, Ulk2, Mapk8Ip3, Reln, Cntn4, Ngfr, Apbb2, Gap43
GO:0031175~neuron projection development	53	1.75696e-09	2.45247	3.20792e-06	Nrp2, Nrp1, Wnt3a, Gja1, Pten, App, Bdnf, Atxn10, Robo1, Unc5a, Pou4f1, Robo2, Ss18l1, Egfr, Ptprm, Egr2, Rxra, Efnb1, Otx2, Lifr, Nrxn1, Slitrk1, Slitrk3, Ndel1, Reln, Cntn4, Ngfr, Gap43, Cdk5r1, Ephb2, Sema5a, Bcl11b, Bai1, Pafah1b1, Dcx, Snap25, Runx3, Pard6b, Creb1, Dpysl5, Nr4a2, Nfasc, Neurog2, Celsr2, Isl1, Epha4, Sema6a, Epha7, Ulk1, Nedd4, Ulk2, Mapk8Ip3, Apbb2
GO:0030030~cell projection organization	67	2.76713e-09	2.15672	5.05231e-06	Nrp2, Jub, Mtss1, Lima1, Nrp1, Wnt3a, Gja1, Pten, Cd2ap, Cdc42, Atp2b2, Bdnf, App, Atxn10, Unc5a, Robo1, Pou4f1, Robo2, Ss18l1, Egfr, Egr2, Ptprm, Ccdc88a, Rxra, Efnb1, Otx2, Vangl2, Lifr, Nrxn1, Slitrk1, Slitrk3, Ndel1, Sdcbp, Reln, Cntn4, Ngfr, Gap43, Fgd1, Cdk5r1, Ephb2, Sema5a, Bcl11b, Bai1, Pafah1b1, Dcx, Fgd5, Snap25, Runx3, Pard6b, Vav3, Creb1, Nfasc, Dpysl5, Rpgrip1l, Nr4a2, Neurog2, Cels…
GO:0048858~cell projection morphogenesis	51	3.06021e-09	2.46588	5.58742e-06	Nrp2, Nrp1, Wnt3a, Gja1, App, Bdnf, Robo1, Unc5a, Pou4f1, Robo2, Egfr, Ptprm, Egr2, Rxra, Efnb1, Otx2, Vangl2, Lifr, Nrxn1, Slitrk1, Slitrk3, Ndel1, Reln, Cntn4, Ngfr, Gap43, Cdk5r1, Ephb2, Sema5a, Bcl11b, Bai1, Pafah1b1, Dcx, Snap25, Runx3, Pard6b, Creb1, Dpysl5, Rpgrip1l, Nr4a2, Nfasc, Neurog2, Celsr2, Isl1, Epha4, Sema6a, Epha7, Ulk1, Ulk2, Mapk8Ip3, Apbb2
GO:0000904~cell morphogenesis involved in differentiation	50	7.67711e-09	2.42744	1.40171e-05	Nrp2, Nrp1, Wnt3a, Cul3, Atp2b2, App, Bdnf, Robo1, Unc5a, Robo2, Pou4f1, Ptprm, Egr2, Rxra, Efnb1, Otx2, Nrxn1, Slitrk1, Ndel1, Hif1a, Slitrk3, Reln, Cntn4, Ngfr, Gap43, Cdk5r1, Ephb2, Sema5a, Bcl11b, Bai1, Pafah1b1, Dcx, Snap25, Runx3, Pard6b, Creb1, Dpysl5, Nr4a2, Nfasc, Neurog2, Celsr2, Isl1, Epha4, Sema6a, Epha7, Ulk1, Ulk2, Tgfbr3, Mapk8Ip3, Apbb2
GO:0000902~cell morphogenesis	64	1.0894e-08	2.1296	1.98905e-05	Nrp2, Nrp1, Wnt3a, Gja1, Cul3, Cdc42, Wnt1, Atp2b2, Bdnf, App, Ank1, Unc5a, Robo1, Pou4f1, Robo2, Egfr, Ptprm, Egr2, Rxra, Efnb1, Otx2, Vangl2, Lifr, Nrxn1, Arhgef11, Slitrk1, Slitrk3, Ndel1, Hif1a, Cfl1, Reln, Cntn4, Ngfr, Gap43, Cdk5r1, Brsk1, Ephb2, Sema5a, Bcl11b, Bai1, Pafah1b1, Dcx, Snap25, Runx3, Pard6b, Creb1, Nfasc, Dpysl5, Rpgrip1l, Nr4a2, Neurog2, Celsr2, Isl1, Epha4, Sema6a, Epha7, Er…
GO:0032990~cell part morphogenesis	51	1.41353e-08	2.35992	2.58086e-05	Nrp2, Nrp1, Wnt3a, Gja1, App, Bdnf, Robo1, Unc5a, Pou4f1, Robo2, Egfr, Ptprm, Egr2, Rxra, Efnb1, Otx2, Vangl2, Lifr, Nrxn1, Slitrk1, Slitrk3, Ndel1, Reln, Cntn4, Ngfr, Gap43, Cdk5r1, Ephb2, Sema5a, Bcl11b, Bai1, Pafah1b1, Dcx, Snap25, Runx3, Pard6b, Creb1, Dpysl5, Rpgrip1l, Nr4a2, Nfasc, Neurog2, Celsr2, Isl1, Epha4, Sema6a, Epha7, Ulk1, Ulk2, Mapk8Ip3, Apbb2
GO:0032989~cellular component morphogenesis	67	6.03305e-08	1.99918	0.000110153	Nrp2, Nrp1, Wnt3a, Gja1, Cul3, Cdc42, Wnt1, Atp2b2, Bdnf, App, Ank1, Unc5a, Robo1, Pou4f1, Robo2, Egfr, Egr2, Ptprm, Acta1, Rxra, Efnb1, Otx2, Vangl2, Lifr, Nrxn1, Arhgef11, Slitrk1, Slitrk3, Ndel1, Hif1a, Cfl1, Reln, Cntn4, Ngfr, Gap43, Cdk5r1, Agfg1, Brsk1, Ephb2, Sema5a, Bcl11b, Bai1, Pafah1b1, Dcx, Snap25, Runx3, Pard6b, Creb1, Nfasc, Dpysl5, Rpgrip1l, Nr4a2, Neurog2, Celsr2, Isl1, Capn3, Sem…
Term (Cluster Enrichment Score: 5.47)
GO:0001944~vasculature development	46	9.52433e-07	2.17096	0.00173897	Nrp2, Nrp1, Dicer1, Naa15, Prrx1, Foxo1, Elk3, Tnfsf12, Pten, Cdh5, Zfp36l1, Sema5a, Ednra, Hoxa3, Chd7, S1pr1, Robo1, Pkd1, Qki, Vezf1, Plxnd1, Fgf2, Scg2, Ccm2, Flt1, Sphk2, Epas1, Tbx3, Smad7, Tgfbr1, Nf1, Mmp19, Tgfbr2, Efnb2, Mib1, Pknox1, Hif1a, Ereg, Meox2, Mapk14, Dll4, Vegfa, Tgfbr3, Zfpm2, Acvr1, Smarca4
GO:0001568~blood vessel development	45	1.19593e-06	2.17577	0.00218353	Nrp2, Nrp1, Dicer1, Naa15, Prrx1, Foxo1, Elk3, Tnfsf12, Pten, Cdh5, Zfp36l1, Sema5a, Ednra, Hoxa3, Chd7, S1pr1, Robo1, Qki, Pkd1, Vezf1, Plxnd1, Fgf2, Scg2, Ccm2, Flt1, Sphk2, Epas1, Tbx3, Smad7, Tgfbr1, Nf1, Mmp19, Tgfbr2, Mib1, Pknox1, Hif1a, Ereg, Meox2, Mapk14, Dll4, Vegfa, Tgfbr3, Zfpm2, Acvr1, Smarca4
GO:0048514~blood vessel morphogenesis	37	3.46915e-05	2.07724	0.0633217	Nrp2, Nrp1, Dicer1, Naa15, Prrx1, Elk3, Tnfsf12, Pten, Zfp36l1, Sema5a, Ednra, S1pr1, Hoxa3, Robo1, Qki, Vezf1, Plxnd1, Fgf2, Scg2, Ccm2, Flt1, Epas1, Smad7, Tgfbr1, Nf1, Mmp19, Tgfbr2, Pknox1, Hif1a, Ereg, Meox2, Mapk14, Dll4, Vegfa, Zfpm2, Acvr1, Smarca4
Term (Cluster Enrichment Score: 4.92)
GO:0060541~respiratory system development	25	8.54371e-06	2.7421	0.0155982	Fgf7, Dicer1, Bmpr2, Spry2, Chd7, Hoxa5, Fgf2, Epas1, Tgfbr1, Tbx5, Tgfbr2, Foxa1, Rpgrip1l, Mycn, Foxp2, Pthlh, Man2a1, Sp1, Sp3, Vegfa, Pdgfra, Mapk8Ip3, Zfpm2, Cux1, Kgflp1
GO:0030323~respiratory tube development	24	1.01365e-05	2.78727	0.0185058	Fgf7, Epas1, Tbx5, Tgfbr1, Dicer1, Foxa1, Tgfbr2, Bmpr2, Heca, Mycn, Foxp2, Pthlh, Man2a1, Spry2, Sp1, Hoxa5, Sp3, Vegfa, Pdgfra, Mapk8Ip3, Zfpm2, Cux1, Fgf2, Kgflp1
GO:0030324~lung development	23	2.00505e-05	2.75207	0.0366024	Fgf7, Epas1, Tbx5, Tgfbr1, Dicer1, Foxa1, Tgfbr2, Bmpr2, Mycn, Foxp2, Pthlh, Man2a1, Spry2, Sp1, Hoxa5, Sp3, Vegfa, Pdgfra, Mapk8Ip3, Zfpm2, Cux1, Kgflp1, Fgf2
Term (Cluster Enrichment Score: 4.66)
GO:0016477~cell migration	47	5.70385e-06	2.01723	0.0104137	Nrp2, Jub, Cdk5r1, Nrp1, Sox1, Rps6Kb1, Zeb2, Kit, Tnfsf12, Cd2ap, Pten, Wnt1, Robo1, Pou3f2, Lhx6, Pafah1b1, Pou4f1, Dcx, Fgf2, Scg2, Ret, Satb2, Flt1, Ccdc88a, Vav3, Taok2, Tgfbr1, Efnb1, Emx2, Nr4a2, Neurog2, Six4, Isl1, Ywhae, Ndel1, Hif1a, Ulk1, Btg1, Itga5, Cfl1, Tgfbr3, Sdcbp, Hbegf, Reln, Lrp8, Apbb2, Acvr1
GO:0051674~localization of cell	48	4.35321e-05	1.85213	0.0794523	Nrp2, Jub, Cdk5r1, Nrp1, Sox1, Rps6Kb1, Zeb2, Kit, Tnfsf12, Cd2ap, Pten, Wnt1, Robo1, Pou3f2, Lhx6, Pafah1b1, Pou4f1, Dcx, Fgf2, Scg2, Ret, Satb2, Flt1, Ccdc88a, Vav3, Taok2, Tgfbr1, Efnb1, Emx2, Nr4a2, Neurog2, Six4, Isl1, Ywhae, Ndel1, Hif1a, Ulk1, Ets1, Btg1, Itga5, Cfl1, Tgfbr3, Sdcbp, Hbegf, Reln, Lrp8, Apbb2, Acvr1
GO:0048870~cell motility	48	4.35321e-05	1.85213	0.0794523	Nrp2, Jub, Cdk5r1, Nrp1, Sox1, Rps6Kb1, Zeb2, Kit, Tnfsf12, Cd2ap, Pten, Wnt1, Robo1, Pou3f2, Lhx6, Pafah1b1, Pou4f1, Dcx, Fgf2, Scg2, Ret, Satb2, Flt1, Ccdc88a, Vav3, Taok2, Tgfbr1, Efnb1, Emx2, Nr4a2, Neurog2, Six4, Isl1, Ywhae, Ndel1, Hif1a, Ulk1, Ets1, Btg1, Itga5, Cfl1, Tgfbr3, Sdcbp, Hbegf, Reln, Lrp8, Apbb2, Acvr1
*Excluding general processes.
